# Supplementary material for: Dynamics of flavonoid metabolites in coconut water based on metabolomics perspective
Source: Front Plant Sci. 2024 Oct 7;15:1468858. doi: 10.3389/fpls.2024.1468858 (PMC11491327; doi:10.3389/fpls.2024.1468858)
Supplement: Supplementary file 2 [file Table2.xlsx]

## Sheet: Sheet1
Table S2-Differential flavnonid metabolites of CK vs. W5
Index	Formula	Compounds	Class I	Class II	CK2-1	CK2-2	CK2-3	CK4-1	CK4-2	CK4-3	CK6-1	CK6-2	CK6-3	CK8-1	CK8-2	CK8-3	CK10-1	CK10-2	CK10-3	CK12-1	CK12-2	CK12-3	W5-2-1	W5-2-2	W5-2-3	W5-4-1	W5-4-2	W5-4-3	W5-6-1	W5-6-2	W5-6-3	W5-8-1	W5-8-2	W5-8-3	W5-10-1	W5-10-2	W5-10-3	W5-12-1	W5-12-2	W5-12-3	VIP	p_value	FDR	Fold_Change	Log2FC	Type
mws1422	C15H14O5	Epiafzelechin	Flavonoids	Flavanols	779390	698810	667880	321660	308210	324050	271040	538710	378410	137290	203110	135550	5302.3	11357	4497.3	672.51	4524	758.74	144210	110250	184180	54517	45562	61458	37593	51261	38861	2297.2	758.57	4616.7	6061.9	9873.7	15184	8689.3	17942	15933	1.08537	0.00233298	0.0469606	0.168902	-2.56574	down
pme3285	C15H14O5	Afzelechin (3,5,7,4'-Tetrahydroxyflavan)	Flavonoids	Flavanols	308580	285800	165980	122290	98027	110110	124140	164390	134260	50740	69015	56329	4061	6001.5	10714	2667.3	1992.5	2000	59490	58820	76197	52787	55247	39999	4697	12793	2019.3	1367	2049.5	1367.3	2061	1358.7	4059	5468.1	3397.2	1377.8	1.61877	0.00424307	0.0641124	0.223956	-2.15871	down
Lmsp004137	C15H12O6	3,4,2',4',6'-Pentahydroxychalcone	Flavonoids	Chalcones	1060200	952100	727510	401730	320840	392460	274550	407370	395410	200690	251540	198320	8652	10406	7900.7	4381.1	3746.7	9021.9	94696	161800	139510	82312	66154	31685	78724	129680	99585	9385.5	9	22809	39954	22664	31516	20881	31671	26857	1.11719	0.00415686	0.0641124	0.193696	-2.36814	down
mws0044	C15H12O7	Taxifolin(Dihydroquercetin)	Flavonoids	Flavanonols	185740	161660	188890	26020	32159	12530	9297.1	15098	5699.5	2784.2	3710.2	5592.9	13818	17303	8199.9	13118	9156.8	15027	15942	17121	11649	6710.4	7644.1	6207.1	955.38	4303.5	1965.2	417.75	1864.9	456.54	946.14	1475.5	8191.7	19556	33237	37696	1.59678	0.0627345	0.217479	0.242957	-2.04123	down
Lmfn004093	C21H24O10	Phloretin-4'-O-glucoside (Trilobatin)	Flavonoids	Chalcones	8726000	6650700	6017500	1044500	1200400	265060	431070	889020	782030	224680	355810	192400	170690	152100	204890	132940	107170	139550	339080	333780	239210	194620	274400	217380	69271	139480	103110	14325	4614.8	15293	31465	34287	108760	195360	204510	238400	1.97559	0.0400033	0.183544	0.0995917	-3.32783	down
pmp000573	C22H22O10	Acacetin-7-O-galactoside*	Flavonoids	Flavones	1426400	1147600	1300200	135380	124520	186770	17960	34750	36248	4073.6	6703.7	3117	652.07	862.53	1955.3	647.12	1442.5	378.05	19137	19771	21673	15420	22360	18883	2223.4	5356.2	755.46	218.27	1175.6	2366.9	1078.5	2470	654.03	1093.7	963.25	653.25	1.30281	0.0529846	0.201446	0.0307591	-5.02284	down
pmp000575	C22H22O10	Acacetin-7-O-glucoside (Tilianin)*	Flavonoids	Flavones	315660	278580	271750	303790	262510	297420	34406	62781	58286	22068	30215	19157	4580.6	5076.3	3189.9	1171.3	2572.1	497.75	29150	32694	25781	27628	25421	21752	1593.4	611.38	1780.5	2400.2	411.81	1199.9	831.54	773.14	1795	4981.8	2517.5	2998.7	1.76699	0.00527903	0.0716111	0.093388	-3.42062	down
MWS20150	C21H20O11	Luteolin-7-O-glucoside (Cynaroside)	Flavonoids	Flavones	226100	285150	39904	17725	42230	35635	20592	61110	30484	55044	15417	15121	7743.1	4162.8	6152.7	44888	20968	3556	24878	15334	30708	20836	12757	14329	6203.8	7739.9	16285	4645	652.88	18571	776.06	6967.8	9153	17584	32643	1168	1.56875	0.0501963	0.198243	0.258837	-1.94989	down
Lmdp003286	C21H20O12	Isohyperoside	Flavonoids	Flavonols	525020	546680	421020	71315	50118	81573	46242	97143	73620	27334	46990	52250	4887.1	2238.7	9773	50449	11617	23667	57656	43077	63512	17987	19691	24933	9956	23134	22570	2117.5	6838.6	1930.5	2918.9	7581.8	15286	20762	14493	33250	1.53408	0.0331457	0.170933	0.181002	-2.46592	down
mws1329	C21H20O12	Quercetin-7-O-glucoside*	Flavonoids	Flavonols	140430	106740	241320	30269	26137	17199	13260	39450	13874	8876.9	18942	23416	9492	23191	16607	8393.7	19495	28755	67124	30533	29182	9984.8	19437	5271.2	7178.3	8927.8	11782	2156.8	1639	3302.7	5051.8	6129.1	21544	33015	61338	12698	1.38517	0.10999	0.262965	0.427939	-1.22452	down
mws0091	C21H20O12	Quercetin-3-O-glucoside (Isoquercitrin)*	Flavonoids	Flavonols	155910	166130	225310	40126	39416	12148	22776	41087	22104	14539	24206	22737	13881	16661	18850	3349.3	9416.9	8790	76326	22479	21469	14447	14438	27591	7227.1	11667	23487	6070.7	1093.2	3315.7	8315	3850.9	22191	16646	70265	16976	1.11763	0.102467	0.25315	0.429016	-1.2209	down
mws0856	C21H20O12	Quercetin-4'-O-glucoside (Spiraeoside)	Flavonoids	Flavonols	151190	144900	184060	48335	34451	18572	24928	47864	19165	20477	32586	37777	15876	26382	20028	10359	12541	52798	94615	11639	19745	19858	14972	16686	14906	1898.7	18663	6857.5	4992	3306.2	11306	7988.7	12261	34834	86122	32444	1.55107	0.0606677	0.213879	0.457829	-1.12712	down
MWSHY0113	C21H20O12	Quercetin-3-O-galactoside (Hyperin)	Flavonoids	Flavonols	563580	496320	425330	92214	100390	130800	52378	88087	66730	50824	60886	44621	13590	4837	14216	41761	19798	10990	85428	63214	64127	28501	11390	17673	22248	34480	29403	8094	3765.6	10405	3534.2	7593.1	11486	7879.6	12604	23921	1.81103	0.0249728	0.160719	0.19573	-2.35306	down
pme1598	C22H24O11	Hesperetin-5-O-glucoside	Flavonoids	Flavanones	172970	158770	215940	22299	42640	9998.3	14419	44904	34216	20500	23519	24829	19307	18907	21996	9970	21918	9424.2	62421	34620	15181	7788.9	8906.5	20598	11092	11099	28765	2780.4	3838.1	2734.6	9343.4	4076.4	22038	27386	84885	31516	1.30301	0.0930378	0.248085	0.438869	-1.18814	down
Lmjp002906	C22H22O12	Rhamnetin-3-O-Glucoside	Flavonoids	Flavonols	990840	1208600	879020	268880	202230	282820	225930	411560	391000	217170	208180	140360	34047	53048	85770	63073	90574	74905	75668	84147	97222	45004	5678	46957	16230	44523	64217	54248	45087	67110	18851	6881.6	17479	18617	31694	54842	2.52085	0.00322026	0.0574127	0.136317	-2.87496	down
Lmjp003295	C22H22O12	6-Methoxykaempferol-3-O-glucoside	Flavonoids	Flavonols	1671100	1780300	1218100	507750	366120	393300	336170	413200	395520	157360	348480	198870	17722	19379	39042	58807	105030	43480	102570	127770	72121	36172	30693	18747	28641	55082	99877	16229	25627	43842	37773	19250	61004	16028	47267	119710	2.13339	0.00676586	0.0771463	0.118765	-3.07382	down
Hmgp002036	C22H22O12	Nepetin-7-O-glucoside(Nepitrin)	Flavonoids	Flavones	1506000	1895000	1214800	394780	337190	431520	290970	409910	393280	184410	177390	200430	33989	40818	70145	56704	66679	30610	36686	123850	77975	30707	36032	46308	14365	95952	48577	32055	42943	42155	45314	10954	28407	54998	35885	103540	2.28298	0.00865437	0.0885299	0.117226	-3.09263	down
pmp000013	C24H26O12	Eupatilin-7-O-glucoside	Flavonoids	Flavones	8984.3	6231.1	8708	13731	6602.5	4357.9	1595.1	10622	5038.6	7450.3	3172.4	1310.5	147010	151790	173880	119720	53768	51863	6087.5	1348.5	4486.7	3977	925.44	8249.7	532.16	6060.7	1054.6	3948.8	544.19	2102.1	3458	2988.6	12218	132340	88417	100440	1.21303	0.208303	0.378593	0.488737	-1.03287	down
Zmhp005139	C25H24O15	Tamarixetin-3-O-(6''-malonyl)glucoside	Flavonoids	Flavonols	66682	64652	44585	18659	35295	35057	41892	51428	44219	28246	40371	22518	8532.5	8855.8	12135	2213.3	1870.9	3246.4	23131	20550	20768	3171.9	9729.2	4700.9	5710.1	14815	8970.8	930.47	3075.8	3258.1	5540.3	2137.5	4119.8	5765.4	5233.3	2761	1.91547	0.000482581	0.0229736	0.272158	-1.87748	down
Lmpp003930	C30H26O12	Apigenin-7-O-(6''-p-Coumaryl)glucoside	Flavonoids	Flavones	384190	286800	298290	91826	38292	49594	18749	96055	44648	17245	33454	8969.8	2257.5	5233.3	2243.3	3025.2	3761.6	2250	54969	46265	17406	27075	5244.7	14278	7507.4	11677	11398	6002.9	9	3002.2	21405	4125	20468	9377	13647	12368	1.00806	0.043279	0.192256	0.206379	-2.27663	down
pme0368	C27H30O14	Apigenin-7-O-rutinoside (Isorhoifolin)	Flavonoids	Flavones	300340	328710	334580	62444	25908	44333	23289	59983	48831	12739	33031	6002	5264	5184.6	1506.5	4500	4125.5	3769.2	27440	24531	29633	8363.4	3003.9	6485.2	9074.5	16653	25816	696.86	625.63	1535	21825	14878	16742	9783.9	14274	8999.6	1.17519	0.0461498	0.195415	0.184249	-2.44027	down
MWSHY0080	C27H30O15	Luteolin-7-O-neohesperidoside (Lonicerin)	Flavonoids	Flavones	1378000	1241000	1011800	212510	213380	289930	205050	291940	275950	166840	185960	152900	25014	17465	14196	11102	12815	11412	98597	98806	112160	11997	20627	26790	12557	20418	23626	2310.7	9	1525.4	10224	4988.9	17549	5310	14303	9033.1	2.08672	0.0105291	0.100044	0.0858507	-3.54203	down
Lmsp004670	C27H30O15	Kaempferol-3-O-glucoside-7-O-rhamnoside*	Flavonoids	Flavonols	1489200	1486300	1308900	273780	260960	287380	254110	374680	287580	191100	217050	165460	21069	17325	28322	7607.6	18025	15299	120840	122100	103610	22498	19351	13101	19230	19657	17039	1525.4	9	2287	10265	4634.3	18033	15372	17324	14580	2.0842	0.0100952	0.0984284	0.0807643	-3.63014	down
MWSHY0050	C27H30O15	Kaempferol-3-O-rutinoside(Nicotiflorin)*	Flavonoids	Flavonols	1462800	1602100	1257200	323620	215200	285930	281220	382720	303830	150690	214920	193890	34572	12844	28457	3373.4	3797.3	15283	124390	110560	123840	32311	22162	26890	19224	25427	53452	1543.4	9	9	19715	2273.9	9575.4	17518	18448	17665	1.83616	0.0112229	0.100044	0.0922876	-3.43772	down
Lmmp003091	C27H30O16	Quercetin-3-O-(4''-O-glucosyl)rhamnoside	Flavonoids	Flavonols	2062200	1554200	1360300	317250	290650	327910	269470	410730	380620	194120	192430	181840	14666	7594.2	15847	8731.4	10612	1322.8	251050	284310	287130	69085	41002	62817	40612	55912	63879	15326	1519.4	7653.2	16706	5308.9	13741	17320	27498	9835.1	1.29726	0.0243278	0.160719	0.167187	-2.58046	down
pmn001583	C27H30O16	Quercetin-3-O-robinobioside	Flavonoids	Flavonols	902320	782980	1058300	117690	122060	65596	66816	130120	144240	41446	58024	46254	12211	11153	4979	3315.7	5528.1	6717.3	118300	112490	90098	25696	22951	22115	12069	34248	22649	5597.4	1116.9	2207.5	4969.2	3294	16496	10498	27610	25459	1.33213	0.0498231	0.198023	0.155839	-2.68187	down
mws0059	C27H30O16	Quercetin-3-O-rutinoside (Rutin)	Flavonoids	Flavonols	789290	596740	907890	112730	105750	45190	67885	127810	93464	39781	48539	38614	8308.8	6116.7	11620	4716.4	3867.9	6674	100860	92817	70600	22778	19056	18834	19272	18773	28222	557.61	2232.1	1106.6	3873.4	3842.5	12064	15009	31791	7188.4	1.42118	0.0496499	0.198023	0.155515	-2.68487	down
HJAP120	C28H32O16	Rhamnetin-3-O-Rutinoside	Flavonoids	Flavonols	5429200	5347200	5150100	1424000	1219400	1306800	1466400	1787500	1525300	768770	1019000	696090	22992	35937	36402	47055	54004	41955	300310	262140	376050	81950	84937	81510	62332	77533	93271	7629.5	3832.4	13810	10690	9901.2	34444	25266	36158	16748	2.21323	0.00431526	0.0641124	0.057656	-4.11639	down
HJN051	C28H32O16	Tamarixetin-3-O-rutinoside	Flavonoids	Flavonols	974610	795370	965180	313950	305050	120320	158160	355380	285560	110470	142090	105990	2693	3149.9	9101.4	10066	6300.2	7935	63113	86676	57351	16272	20495	17212	10831	15570	10631	532.47	537.79	517.65	2576.7	3085.5	3599.2	3665.1	13001	11286	2.01289	0.0058535	0.0730516	0.0721313	-3.79323	down
Lmsp004721	C28H32O16	Tamarixetin-3-O-glucoside-7-O-rhamnoside	Flavonoids	Flavonols	6761900	6163100	4794600	1625200	1384000	1612100	1340500	1711700	1517800	711250	1020300	822920	35086	28869	47429	51742	45967	51539	384370	321300	371790	91215	70696	75191	48636	92081	72991	9150.6	9	8439.3	23395	9795.8	33585	38775	28010	34275	2.0779	0.00569967	0.0725836	0.05765	-4.11654	down
Lmsp004045	C28H32O16	Isorhamnetin-3-O-glucoside-7-O-rhamnoside	Flavonoids	Flavonols	3178700	3107500	2224200	580500	594700	666160	507620	714930	710730	299270	399450	275480	90179	149670	153210	204760	221050	225610	805900	787400	927090	261130	308670	284230	266360	480430	424860	43020	9487.9	71962	115660	89807	222360	199330	261240	211530	1.33326	0.0617024	0.215097	0.403424	-1.30963	down
Lmsp003939	C28H32O16	Isorhamnetin-3-O-galactoide-7-O-rhamnoside	Flavonoids	Flavonols	127030	179280	60665	26732	10716	29690	18384	16347	20816	5018	5816.6	3213.3	626.54	1147.2	1203.6	1635.7	1290	9	18852	14684	16298	5532.6	6198.9	3072.6	3049.8	1828.5	11229	1284.3	9	682.65	1018.8	650.35	657.01	1303	594.4	1246.6	1.04575	0.0585966	0.208939	0.173053	-2.53071	down
MWSHY0135	C28H32O16	Isorhamnetin-3-O-rutinoside (Narcissin)*	Flavonoids	Flavonols	6146800	5801300	5786500	1571100	1610700	1795300	1520400	1903000	1666300	840590	1210100	715430	27557	35765	51391	40376	64166	64894	403590	333150	430400	73843	103610	98355	75270	105120	96340	6803.4	9	14604	11414	12933	45451	32011	30760	19209	2.06505	0.00405225	0.0641124	0.061354	-4.0267	down
MWSHY0064	C28H32O16	Isorhamnetin-3-O-neohesperidoside*	Flavonoids	Flavonols	5878800	5683800	4476700	1231500	1104700	1356100	1278800	1610900	1402700	699000	598060	754730	13663	15272	35883	47170	36658	51491	270430	344860	269410	77894	79503	71349	52189	66185	83516	14330	1466.4	10746	21945	11340	36561	28921	25714	29243	2.07106	0.00667741	0.0771463	0.0569191	-4.13494	down
Lmmp002463	C28H32O16	Sexangularetin-3-O-glucoside-7-O-rhamnoside	Flavonoids	Flavonols	6232200	6463800	4688700	1492100	1139400	1492300	1517300	1617500	1341700	627210	803390	785330	23597	40297	33607	59202	59608	53158	311130	324050	343810	65461	72762	103920	68879	86398	65530	10636	9	18307	18964	12862	30538	20865	24165	29991	2.07268	0.00678111	0.0771463	0.0564894	-4.14587	down
pmb0672	C37H38O18	Isovitexin-7-O-(6''-feruloyl)glucoside	Flavonoids	Flavonoid carbonoside	67125	88278	81248	14561	14447	24126	24772	27031	21705	17486	10162	19071	2001.7	5624.5	724.11	10793	7192.4	9468	26779	35953	22317	2154.5	4382	12910	19358	26603	17996	2911.4	9	2811.4	6418.3	2121.5	3592.4	12238	5094.4	13791	1.10481	0.0705404	0.226893	0.487735	-1.03583	down
pmb0592	C34H42O20	Chrysoeriol-7-O-rutinoside-5-O-glucoside	Flavonoids	Flavones	36959	35373	35503	10990	8811.3	4389	12488	5921.6	13968	7328.3	7357.3	3690.5	5088.2	2228.5	3540.6	5276.5	8624.5	5795.4	13144	13898	7931.4	2154.5	5899.1	2154	8112.1	7208.9	10112	730.6	3690.7	730.6	1492.4	727.94	2178	5044.4	4374.8	8999.4	1.53292	0.0383781	0.182511	0.462108	-1.1137	down
HJAP128	C34H42O20	Isorhamnetin-3-O-rutinoside-7-O-rhamnoside	Flavonoids	Flavonols	2457000	2357300	2414700	708440	633570	885470	828430	963100	921310	466470	597260	412610	125010	192740	162540	229330	350100	244000	1044100	916150	926900	389450	387480	380440	561800	572850	592160	68118	10993	63973	160060	119450	258600	285700	290750	307070	1.31769	0.0426026	0.191252	0.490726	-1.02701	down
