# Supplementary material for: Dynamics of flavonoid metabolites in coconut water based on metabolomics perspective
Source: Front Plant Sci. 2024 Oct 7;15:1468858. doi: 10.3389/fpls.2024.1468858 (PMC11491327; doi:10.3389/fpls.2024.1468858)
Supplement: Supplementary file 3 [file Table3.xlsx]

## Sheet: Sheet1
Table S3-Differential flavnonid metabolites of CK2 vs. W5-2
Index	Formula	Class I	Class II	CK2-1	CK2-2	CK2-3	W5-2-1	W5-2-2	W5-2-3	VIP	p_value	FDR	Fold_Change	Log2FC	Type
pme3137	C15H10O3	Flavonoids	Flavonols	243.05	1507.9	428.97	8978.2	7070.9	8823.9	1.122	0.001052	0.0101913	11.4101	3.51223	up
mws1422	C15H14O5	Flavonoids	Flavanols	779390	698810	667880	144210	110250	184180	1.18445	0.00035549	0.00545434	0.204391	-2.29059	down
pme3285	C15H14O5	Flavonoids	Flavanols	308580	285800	165980	59490	58820	76197	1.14964	0.048741	0.0878471	0.255809	-1.96686	down
Lmsp004137	C15H12O6	Flavonoids	Chalcones	1060200	952100	727510	94696	161800	139510	1.18388	0.012725	0.0326513	0.144538	-2.79048	down
MWSHY0167	C15H14O6	Flavonoids	Flavanols	41802000	40947000	32932000	10123000	9530600	10392000	1.19866	0.00921758	0.0267219	0.259728	-1.94493	down
MWSHY0174	C15H14O6	Flavonoids	Flavanols	41368000	40190000	31617000	10372000	11020000	11850000	1.19316	0.0118248	0.0314538	0.293722	-1.76748	down
Zmhp002714	C16H12O6	Flavonoids	Flavones	9844.6	10376	11056	28075	21926	38158	1.15086	0.0562579	0.0977028	2.81869	1.49502	up
Zmhn003257	C16H12O6	Flavonoids	Flavones	43178	45907	41975	930.92	2849.5	256.38	1.13956	2.38881e-05	0.00205351	0.0308012	-5.02087	down
Zmhp003514	C16H12O6	Flavonoids	Flavones	19069	21585	24832	631.36	476.93	160.8	1.18358	0.00574975	0.020606	0.0193796	-5.68932	down
mws0044	C15H12O7	Flavonoids	Flavanonols	185740	161660	188890	15942	17121	11649	1.20188	0.0020313	0.0129836	0.0833728	-3.58428	down
mws0049	C15H14O7	Flavonoids	Flavanols	75384	85783	42407	29837	35331	34045	1.00897	0.114749	0.163928	0.487356	-1.03695	down
MWSHY0151	C15H10O8	Flavonoids	Flavonols	1310	1278.8	1134.3	8421.3	5280	3312.3	1.12818	0.0965018	0.142455	4.56974	2.19211	up
pmb3031	C20H20O9	Flavonoids	Flavones	23352	25369	34628	1448.2	1458.5	972.59	1.19989	0.0165808	0.0382462	0.0465427	-4.4253	down
Lmjp003402	C21H24O8	Flavonoids	Chalcones	1935.1	370.1	593.4	10930	14532	8747.7	1.12741	0.0186481	0.0417395	11.8021	3.56098	up
Lmyp005841	C21H20O9	Flavonoids	Flavones	781340	664070	731100	24460	19825	36602	1.19928	0.00196355	0.0128147	0.0371636	-4.74996	down
MWSHY0189	C21H20O10	Flavonoids	Flavones	17228000	15100000	16145000	7818700	7626900	8693200	1.19192	0.00124724	0.0108914	0.497984	-1.00583	down
mws1179	C21H22O10	Flavonoids	Flavanones	184180	152310	192280	45926	52866	28992	1.16765	0.00187247	0.0125654	0.241663	-2.04893	down
HJN087	C21H22O10	Flavonoids	Flavanones	1493500	1532800	1479300	407930	417400	434150	1.20664	1.46516e-05	0.00205351	0.279537	-1.83889	down
Lmfn004093	C21H24O10	Flavonoids	Chalcones	8726000	6650700	6017500	339080	333780	239210	1.20194	0.0139428	0.0341682	0.0426316	-4.55193	down
pmp000573	C22H22O10	Flavonoids	Flavones	1426400	1147600	1300200	19137	19771	21673	1.20666	0.00399365	0.0172525	0.015637	-5.99889	down
pmp000575	C22H22O10	Flavonoids	Flavones	315660	278580	271750	29150	32694	25781	1.20478	0.00231475	0.013668	0.101185	-3.30494	down
Hmpp003270	C21H20O11	Flavonoids	Flavones	148240	101700	104400	371960	327550	378180	1.17683	0.000396442	0.00558623	3.0414	1.60474	up
mws0089	C21H20O11	Flavonoids	Flavonols	77340	74944	67390	181750	162240	120330	1.1366	0.0427396	0.0793369	2.11368	1.07976	up
MWSHY0136	C21H20O11	Flavonoids	Flavonols	103280	74649	113530	371590	313250	361920	1.18103	0.000704241	0.00800269	3.59145	1.84457	up
HJN086	C21H22O11	Flavonoids	Flavanones	114270	82912	99973	45646	34281	57182	1.10141	0.0111042	0.0301956	0.461406	-1.11589	down
Lmtn002796	C21H22O11	Flavonoids	Flavanonols	4997900	4220800	4605900	975570	1047700	864140	1.20264	0.0024866	0.0138067	0.20886	-2.25939	down
pmb3023	C21H22O11	Flavonoids	Flavanones	2483200	2491100	2775800	456690	599570	453840	1.19937	0.000341741	0.00545434	0.194849	-2.35957	down
HJN041	C21H24O11	Flavonoids	Flavanols	1060200	875890	962380	136540	158610	171150	1.20191	0.00330849	0.0156585	0.160878	-2.63596	down
Zmdn002400	C21H24O11	Flavonoids	Flavanols	1545100	1342200	1584300	163920	197330	153370	1.20367	0.00252862	0.0138067	0.115086	-3.11921	down
Lmdp003286	C21H20O12	Flavonoids	Flavonols	525020	546680	421020	57656	43077	63512	1.19701	0.00653134	0.0224196	0.110031	-3.18402	down
mws1329	C21H20O12	Flavonoids	Flavonols	140430	106740	241320	67124	30533	29182	1.06871	0.0856052	0.1317	0.259655	-1.94533	down
mws0091	C21H20O12	Flavonoids	Flavonols	155910	166130	225310	76326	22479	21469	1.07675	0.00785911	0.024242	0.219739	-2.18614	down
MWSHY0113	C21H20O12	Flavonoids	Flavonols	563580	496320	425330	85428	63214	64127	1.19749	0.00722072	0.023439	0.143257	-2.80333	down
pme1598	C22H24O11	Flavonoids	Flavanones	172970	158770	215940	62421	34620	15181	1.08893	0.00322599	0.0153855	0.204904	-2.28698	down
Lmjp002906	C22H22O12	Flavonoids	Flavonols	990840	1208600	879020	75668	84147	97222	1.20165	0.0101814	0.0286255	0.0834953	-3.58216	down
Lmjp003295	C22H22O12	Flavonoids	Flavonols	1671100	1780300	1218100	102570	127770	72121	1.19522	0.0131073	0.0332697	0.0647737	-3.94845	down
Hmgp002036	C22H22O12	Flavonoids	Flavones	1506000	1895000	1214800	36686	123850	77975	1.17246	0.0165008	0.0382462	0.0516727	-4.27445	down
pmb0736	C23H24O12	Flavonoids	Flavones	1314900	1116600	1228700	428120	439670	460920	1.201	0.00448196	0.0180443	0.363016	-1.4619	down
pma0825	C24H22O12	Flavonoids	Flavones	115510	94013	122140	16273	22172	21360	1.19464	0.00660609	0.0224558	0.180319	-2.47138	down
pmb3041	C23H22O14	Flavonoids	Flavones	45171	27152	52036	161420	170740	149870	1.15922	0.000301223	0.0052991	3.87612	1.95461	up
pmb3114	C30H26O11	Flavonoids	Flavanols	429950	429190	482130	43653	38436	33940	1.2051	0.00146121	0.0113243	0.0865068	-3.53104	down
Zmhp005139	C25H24O15	Flavonoids	Flavonols	66682	64652	44585	23131	20550	20768	1.16513	0.0326862	0.0639767	0.366356	-1.44868	down
mws1292	C26H28O14	Flavonoids	Flavonoid carbonoside	108680	112960	123430	7566	9854	25005	1.14589	0.000181866	0.00434901	0.122946	-3.0239	down
Lmtp002474	C26H28O14	Flavonoids	Flavonoid carbonoside	539610	421110	428380	157590	121180	172320	1.17464	0.00757097	0.0237435	0.324735	-1.62266	down
Lmnp202580	C26H28O14	Flavonoids	Flavonoid carbonoside	191090	141900	169090	361930	340810	381130	1.17498	0.000556691	0.00711788	2.15876	1.1102	up
pmp000237	C26H26O15	Flavonoids	Flavonoid carbonoside	158400	192190	100680	8264.4	15510	12953	1.18066	0.0346955	0.0672226	0.0813868	-3.61906	down
Lmpp003930	C30H26O12	Flavonoids	Flavones	384190	286800	298290	54969	46265	17406	1.14691	0.00601427	0.0211866	0.1224	-3.03032	down
MWSmce498	C27H30O14	Flavonoids	Flavones	554670	509380	447210	30213	34727	25094	1.2041	0.00405287	0.0172525	0.0595755	-4.06914	down
pme0368	C27H30O14	Flavonoids	Flavones	300340	328710	334580	27440	24531	29633	1.20555	0.0010694	0.0102004	0.084684	-3.56177	down
pme2493	C27H30O14	Flavonoids	Flavonols	924080	1012900	799700	101360	79645	86164	1.20311	0.00520076	0.019782	0.0976252	-3.3566	down
MWSHY0056	C27H32O14	Flavonoids	Flavanones	86321	78371	66780	25440	18655	19221	1.18642	0.0048583	0.0190412	0.273536	-1.8702	down
mws0046	C27H32O14	Flavonoids	Flavanones	129540	127250	145380	33088	21255	36367	1.17675	0.000189392	0.00434901	0.225551	-2.14847	down
MWSHY0080	C27H30O15	Flavonoids	Flavones	1378000	1241000	1011800	98597	98806	112160	1.20326	0.00908902	0.0267071	0.0852603	-3.55198	down
Lmsp004670	C27H30O15	Flavonoids	Flavonols	1489200	1486300	1308900	120840	122100	103610	1.206	0.00188481	0.0125654	0.0808865	-3.62796	down
MWSHY0061	C27H30O15	Flavonoids	Flavonols	350220	297740	255580	135270	128120	171260	1.13889	0.0155598	0.0369619	0.481052	-1.05573	down
MWSHY0050	C27H30O15	Flavonoids	Flavonols	1462800	1602100	1257200	124390	110560	123840	1.20477	0.00562288	0.0205501	0.0830129	-3.59052	down
Lmlp002990	C27H30O15	Flavonoids	Flavonoid carbonoside	109790	107700	96124	302780	313020	359230	1.19979	0.00420201	0.0173683	3.10901	1.63646	up
MWSslk146	C27H30O15	Flavonoids	Flavonoid carbonoside	549440	426430	425380	1139200	1369000	1519700	1.17821	0.0087098	0.0260873	2.8745	1.52331	up
Lmmp003091	C27H30O16	Flavonoids	Flavonols	2062200	1554200	1360300	251050	284310	287130	1.19485	0.0218098	0.0464676	0.165268	-2.59712	down
pmn001583	C27H30O16	Flavonoids	Flavonols	902320	782980	1058300	118300	112490	90098	1.20049	0.0089889	0.0265387	0.116959	-3.09593	down
mws0059	C27H30O16	Flavonoids	Flavonols	789290	596740	907890	100860	92817	70600	1.19456	0.0167173	0.0382462	0.115208	-3.11769	down
HJAP120	C28H32O16	Flavonoids	Flavonols	5429200	5347200	5150100	300310	262140	376050	1.20361	3.96497e-05	0.0022348	0.0589269	-4.08493	down
HJN051	C28H32O16	Flavonoids	Flavonols	974610	795370	965180	63113	86676	57351	1.20098	0.00401549	0.0172525	0.0757323	-3.72295	down
Lmsp004721	C28H32O16	Flavonoids	Flavonols	6761900	6163100	4794600	384370	321300	371790	1.20316	0.0107717	0.0299053	0.0608061	-4.03964	down
Lmsp004045	C28H32O16	Flavonoids	Flavonols	3178700	3107500	2224200	805900	787400	927090	1.18128	0.0210547	0.045472	0.296154	-1.75558	down
Lmsp003939	C28H32O16	Flavonoids	Flavonols	127030	179280	60665	18852	14684	16298	1.1417	0.0910328	0.138334	0.135797	-2.88048	down
MWSHY0135	C28H32O16	Flavonoids	Flavonols	6146800	5801300	5786500	403590	333150	430400	1.20513	0.000225909	0.00482978	0.0658115	-3.92552	down
MWSHY0064	C28H32O16	Flavonoids	Flavonols	5878800	5683800	4476700	270430	344860	269410	1.20372	0.00730222	0.0234579	0.0551583	-4.18028	down
Lmmp002463	C28H32O16	Flavonoids	Flavonols	6232200	6463800	4688700	311130	324050	343810	1.20408	0.0102036	0.0286255	0.0563133	-4.15038	down
Zmcp002666	C27H30O17	Flavonoids	Flavonols	274530	156030	226790	1347300	1236100	786040	1.1587	0.0301044	0.0602089	5.12579	2.35778	up
pmb0672	C37H38O18	Flavonoids	Flavonoid carbonoside	67125	88278	81248	26779	35953	22317	1.15462	0.00417796	0.0173683	0.359386	-1.47639	down
pmb0592	C34H42O20	Flavonoids	Flavones	36959	35373	35503	13144	13898	7931.4	1.15551	0.00370656	0.0171498	0.324323	-1.6245	down
HJAP128	C34H42O20	Flavonoids	Flavonols	2457000	2357300	2414700	1044100	916150	926900	1.20232	2.19182e-05	0.00205351	0.399384	-1.32415	down
pmb2947	C45H38O18	Flavonoids	Flavanols	1069100	1028600	1169900	65335	48431	39534	1.2022	0.00121645	0.0107743	0.0469152	-4.4138	down
