# Supplementary material for: Dynamics of flavonoid metabolites in coconut water based on metabolomics perspective
Source: Front Plant Sci. 2024 Oct 7;15:1468858. doi: 10.3389/fpls.2024.1468858 (PMC11491327; doi:10.3389/fpls.2024.1468858)
Supplement: Supplementary file 4 [file Table4.xlsx]

## Sheet: Sheet1
Table S4-Differential flavnonid metabolites of CK4 vs. W5-4
Index	Formula	Compounds	Class I	Class II	CK2-1	CK2-2	CK2-3	W5-2-1	W5-2-2	W5-2-3	VIP	p_value	FDR	Fold_Change	Log2FC	Type
pme3137	C15H10O3	3-Hydroxyflavone	Flavonoids	Flavonols	243.05	1507.9	428.97	8978.2	7070.9	8823.9	1.122	0.001052	0.0101913	11.4101	3.51223	up
mws1422	C15H14O5	Epiafzelechin	Flavonoids	Flavanols	779390	698810	667880	144210	110250	184180	1.18445	0.00035549	0.00545434	0.204391	-2.29059	down
pme3285	C15H14O5	Afzelechin (3,5,7,4'-Tetrahydroxyflavan)	Flavonoids	Flavanols	308580	285800	165980	59490	58820	76197	1.14964	0.048741	0.0878471	0.255809	-1.96686	down
Lmsp004137	C15H12O6	3,4,2',4',6'-Pentahydroxychalcone	Flavonoids	Chalcones	1060200	952100	727510	94696	161800	139510	1.18388	0.012725	0.0326513	0.144538	-2.79048	down
MWSHY0167	C15H14O6	Catechin	Flavonoids	Flavanols	41802000	40947000	32932000	10123000	9530600	10392000	1.19866	0.00921758	0.0267219	0.259728	-1.94493	down
MWSHY0174	C15H14O6	Epicatechin	Flavonoids	Flavanols	41368000	40190000	31617000	10372000	11020000	11850000	1.19316	0.0118248	0.0314538	0.293722	-1.76748	down
Zmhp002714	C16H12O6	5,6,7-Tetrahydroxy-8-methoxyflavone	Flavonoids	Flavones	9844.6	10376	11056	28075	21926	38158	1.15086	0.0562579	0.0977028	2.81869	1.49502	up
Zmhn003257	C16H12O6	5,7,2'-Trhiyroxy-8-methoxyflavone	Flavonoids	Flavones	43178	45907	41975	930.92	2849.5	256.38	1.13956	2.38881e-05	0.00205351	0.0308012	-5.02087	down
Zmhp003514	C16H12O6	6,7,8-Tetrahydroxy-5-methoxyflavone	Flavonoids	Flavones	19069	21585	24832	631.36	476.93	160.8	1.18358	0.00574975	0.020606	0.0193796	-5.68932	down
mws0044	C15H12O7	Taxifolin(Dihydroquercetin)	Flavonoids	Flavanonols	185740	161660	188890	15942	17121	11649	1.20188	0.0020313	0.0129836	0.0833728	-3.58428	down
mws0049	C15H14O7	Gallocatechin	Flavonoids	Flavanols	75384	85783	42407	29837	35331	34045	1.00897	0.114749	0.163928	0.487356	-1.03695	down
MWSHY0151	C15H10O8	Quercetagetin; 3,3',4',5,6,7-Hexahydroxyflavone	Flavonoids	Flavonols	1310	1278.8	1134.3	8421.3	5280	3312.3	1.12818	0.0965018	0.142455	4.56974	2.19211	up
pmb3031	C20H20O9	Tricin-4'-O-glycerol	Flavonoids	Flavones	23352	25369	34628	1448.2	1458.5	972.59	1.19989	0.0165808	0.0382462	0.0465427	-4.4253	down
Lmjp003402	C21H24O8	2'-Hydroxy-3,4,5,3',4',6'-hexameth-oxychalcone	Flavonoids	Chalcones	1935.1	370.1	593.4	10930	14532	8747.7	1.12741	0.0186481	0.0417395	11.8021	3.56098	up
Lmyp005841	C21H20O9	Chrysin-7-O-glucoside	Flavonoids	Flavones	781340	664070	731100	24460	19825	36602	1.19928	0.00196355	0.0128147	0.0371636	-4.74996	down
MWSHY0189	C21H20O10	Apigenin-7-O-glucoside(Cosmosiin)*	Flavonoids	Flavones	17228000	15100000	16145000	7818700	7626900	8693200	1.19192	0.00124724	0.0108914	0.497984	-1.00583	down
mws1179	C21H22O10	Naringenin-7-O-glucoside (Prunin)	Flavonoids	Flavanones	184180	152310	192280	45926	52866	28992	1.16765	0.00187247	0.0125654	0.241663	-2.04893	down
HJN087	C21H22O10	Naringenin-4'-O-glucoside	Flavonoids	Flavanones	1493500	1532800	1479300	407930	417400	434150	1.20664	1.46516e-05	0.00205351	0.279537	-1.83889	down
Lmfn004093	C21H24O10	Phloretin-4'-O-glucoside (Trilobatin)	Flavonoids	Chalcones	8726000	6650700	6017500	339080	333780	239210	1.20194	0.0139428	0.0341682	0.0426316	-4.55193	down
pmp000573	C22H22O10	Acacetin-7-O-galactoside*	Flavonoids	Flavones	1426400	1147600	1300200	19137	19771	21673	1.20666	0.00399365	0.0172525	0.015637	-5.99889	down
pmp000575	C22H22O10	Acacetin-7-O-glucoside (Tilianin)*	Flavonoids	Flavones	315660	278580	271750	29150	32694	25781	1.20478	0.00231475	0.013668	0.101185	-3.30494	down
Hmpp003270	C21H20O11	Luteolin-4'-O-glucoside	Flavonoids	Flavones	148240	101700	104400	371960	327550	378180	1.17683	0.000396442	0.00558623	3.0414	1.60474	up
mws0089	C21H20O11	Kaempferol-7-O-glucoside*	Flavonoids	Flavonols	77340	74944	67390	181750	162240	120330	1.1366	0.0427396	0.0793369	2.11368	1.07976	up
MWSHY0136	C21H20O11	Kaempferol-3-O-glucoside (Astragalin)*	Flavonoids	Flavonols	103280	74649	113530	371590	313250	361920	1.18103	0.000704241	0.00800269	3.59145	1.84457	up
HJN086	C21H22O11	Eriodictyol-3'-O-glucoside	Flavonoids	Flavanones	114270	82912	99973	45646	34281	57182	1.10141	0.0111042	0.0301956	0.461406	-1.11589	down
Lmtn002796	C21H22O11	Aromadendrin-7-O-glucoside	Flavonoids	Flavanonols	4997900	4220800	4605900	975570	1047700	864140	1.20264	0.0024866	0.0138067	0.20886	-2.25939	down
pmb3023	C21H22O11	Eriodictyol-8-C-glucoside	Flavonoids	Flavanones	2483200	2491100	2775800	456690	599570	453840	1.19937	0.000341741	0.00545434	0.194849	-2.35957	down
HJN041	C21H24O11	Epicatechin glucoside	Flavonoids	Flavanols	1060200	875890	962380	136540	158610	171150	1.20191	0.00330849	0.0156585	0.160878	-2.63596	down
Zmdn002400	C21H24O11	Epicatechin-3'-O-β-D-glucopyranoside	Flavonoids	Flavanols	1545100	1342200	1584300	163920	197330	153370	1.20367	0.00252862	0.0138067	0.115086	-3.11921	down
Lmdp003286	C21H20O12	Isohyperoside	Flavonoids	Flavonols	525020	546680	421020	57656	43077	63512	1.19701	0.00653134	0.0224196	0.110031	-3.18402	down
mws1329	C21H20O12	Quercetin-7-O-glucoside*	Flavonoids	Flavonols	140430	106740	241320	67124	30533	29182	1.06871	0.0856052	0.1317	0.259655	-1.94533	down
mws0091	C21H20O12	Quercetin-3-O-glucoside (Isoquercitrin)*	Flavonoids	Flavonols	155910	166130	225310	76326	22479	21469	1.07675	0.00785911	0.024242	0.219739	-2.18614	down
MWSHY0113	C21H20O12	Quercetin-3-O-galactoside (Hyperin)	Flavonoids	Flavonols	563580	496320	425330	85428	63214	64127	1.19749	0.00722072	0.023439	0.143257	-2.80333	down
pme1598	C22H24O11	Hesperetin-5-O-glucoside	Flavonoids	Flavanones	172970	158770	215940	62421	34620	15181	1.08893	0.00322599	0.0153855	0.204904	-2.28698	down
Lmjp002906	C22H22O12	Rhamnetin-3-O-Glucoside	Flavonoids	Flavonols	990840	1208600	879020	75668	84147	97222	1.20165	0.0101814	0.0286255	0.0834953	-3.58216	down
Lmjp003295	C22H22O12	6-Methoxykaempferol-3-O-glucoside	Flavonoids	Flavonols	1671100	1780300	1218100	102570	127770	72121	1.19522	0.0131073	0.0332697	0.0647737	-3.94845	down
Hmgp002036	C22H22O12	Nepetin-7-O-glucoside(Nepitrin)	Flavonoids	Flavones	1506000	1895000	1214800	36686	123850	77975	1.17246	0.0165008	0.0382462	0.0516727	-4.27445	down
pmb0736	C23H24O12	Tricin-7-O-Glucoside	Flavonoids	Flavones	1314900	1116600	1228700	428120	439670	460920	1.201	0.00448196	0.0180443	0.363016	-1.4619	down
pma0825	C24H22O12	Chrysin-7-O-(6''-malonyl)glucoside	Flavonoids	Flavones	115510	94013	122140	16273	22172	21360	1.19464	0.00660609	0.0224558	0.180319	-2.47138	down
pmb3041	C23H22O14	Tricin-7-O-saccharic acid	Flavonoids	Flavones	45171	27152	52036	161420	170740	149870	1.15922	0.000301223	0.0052991	3.87612	1.95461	up
pmb3114	C30H26O11	Epicatechin-epiafzelechin	Flavonoids	Flavanols	429950	429190	482130	43653	38436	33940	1.2051	0.00146121	0.0113243	0.0865068	-3.53104	down
Zmhp005139	C25H24O15	Tamarixetin-3-O-(6''-malonyl)glucoside	Flavonoids	Flavonols	66682	64652	44585	23131	20550	20768	1.16513	0.0326862	0.0639767	0.366356	-1.44868	down
mws1292	C26H28O14	Isoschaftoside	Flavonoids	Flavonoid carbonoside	108680	112960	123430	7566	9854	25005	1.14589	0.000181866	0.00434901	0.122946	-3.0239	down
Lmtp002474	C26H28O14	Apigenin-6-C-(2''-glucosyl)arabinoside	Flavonoids	Flavonoid carbonoside	539610	421110	428380	157590	121180	172320	1.17464	0.00757097	0.0237435	0.324735	-1.62266	down
Lmnp202580	C26H28O14	Apigenin-8-C-(2''-xylosyl)glucoside*	Flavonoids	Flavonoid carbonoside	191090	141900	169090	361930	340810	381130	1.17498	0.000556691	0.00711788	2.15876	1.1102	up
pmp000237	C26H26O15	Apigenin-6-C-(2''-glucuronyl)xyloside	Flavonoids	Flavonoid carbonoside	158400	192190	100680	8264.4	15510	12953	1.18066	0.0346955	0.0672226	0.0813868	-3.61906	down
Lmpp003930	C30H26O12	Apigenin-7-O-(6''-p-Coumaryl)glucoside	Flavonoids	Flavones	384190	286800	298290	54969	46265	17406	1.14691	0.00601427	0.0211866	0.1224	-3.03032	down
MWSmce498	C27H30O14	Rhoifolin	Flavonoids	Flavones	554670	509380	447210	30213	34727	25094	1.2041	0.00405287	0.0172525	0.0595755	-4.06914	down
pme0368	C27H30O14	Apigenin-7-O-rutinoside (Isorhoifolin)	Flavonoids	Flavones	300340	328710	334580	27440	24531	29633	1.20555	0.0010694	0.0102004	0.084684	-3.56177	down
pme2493	C27H30O14	Kaempferol-3,7-O-dirhamnoside (Kaempferitrin)	Flavonoids	Flavonols	924080	1012900	799700	101360	79645	86164	1.20311	0.00520076	0.019782	0.0976252	-3.3566	down
MWSHY0056	C27H32O14	Naringenin-7-O-Rutinoside(Narirutin)	Flavonoids	Flavanones	86321	78371	66780	25440	18655	19221	1.18642	0.0048583	0.0190412	0.273536	-1.8702	down
mws0046	C27H32O14	Naringenin-7-O-Neohesperidoside(Naringin)	Flavonoids	Flavanones	129540	127250	145380	33088	21255	36367	1.17675	0.000189392	0.00434901	0.225551	-2.14847	down
MWSHY0080	C27H30O15	Luteolin-7-O-neohesperidoside (Lonicerin)	Flavonoids	Flavones	1378000	1241000	1011800	98597	98806	112160	1.20326	0.00908902	0.0267071	0.0852603	-3.55198	down
Lmsp004670	C27H30O15	Kaempferol-3-O-glucoside-7-O-rhamnoside*	Flavonoids	Flavonols	1489200	1486300	1308900	120840	122100	103610	1.206	0.00188481	0.0125654	0.0808865	-3.62796	down
MWSHY0061	C27H30O15	Kaempferol-3-O-neohesperidoside	Flavonoids	Flavonols	350220	297740	255580	135270	128120	171260	1.13889	0.0155598	0.0369619	0.481052	-1.05573	down
MWSHY0050	C27H30O15	Kaempferol-3-O-rutinoside(Nicotiflorin)*	Flavonoids	Flavonols	1462800	1602100	1257200	124390	110560	123840	1.20477	0.00562288	0.0205501	0.0830129	-3.59052	down
Lmlp002990	C27H30O15	Isosaponarin(Isovitexin-4'-O-glucoside)	Flavonoids	Flavonoid carbonoside	109790	107700	96124	302780	313020	359230	1.19979	0.00420201	0.0173683	3.10901	1.63646	up
MWSslk146	C27H30O15	4'-O-Glucosylvitexin	Flavonoids	Flavonoid carbonoside	549440	426430	425380	1139200	1369000	1519700	1.17821	0.0087098	0.0260873	2.8745	1.52331	up
Lmmp003091	C27H30O16	Quercetin-3-O-(4''-O-glucosyl)rhamnoside	Flavonoids	Flavonols	2062200	1554200	1360300	251050	284310	287130	1.19485	0.0218098	0.0464676	0.165268	-2.59712	down
pmn001583	C27H30O16	Quercetin-3-O-robinobioside	Flavonoids	Flavonols	902320	782980	1058300	118300	112490	90098	1.20049	0.0089889	0.0265387	0.116959	-3.09593	down
mws0059	C27H30O16	Quercetin-3-O-rutinoside (Rutin)	Flavonoids	Flavonols	789290	596740	907890	100860	92817	70600	1.19456	0.0167173	0.0382462	0.115208	-3.11769	down
HJAP120	C28H32O16	Rhamnetin-3-O-Rutinoside	Flavonoids	Flavonols	5429200	5347200	5150100	300310	262140	376050	1.20361	3.96497e-05	0.0022348	0.0589269	-4.08493	down
HJN051	C28H32O16	Tamarixetin-3-O-rutinoside	Flavonoids	Flavonols	974610	795370	965180	63113	86676	57351	1.20098	0.00401549	0.0172525	0.0757323	-3.72295	down
Lmsp004721	C28H32O16	Tamarixetin-3-O-glucoside-7-O-rhamnoside	Flavonoids	Flavonols	6761900	6163100	4794600	384370	321300	371790	1.20316	0.0107717	0.0299053	0.0608061	-4.03964	down
Lmsp004045	C28H32O16	Isorhamnetin-3-O-glucoside-7-O-rhamnoside	Flavonoids	Flavonols	3178700	3107500	2224200	805900	787400	927090	1.18128	0.0210547	0.045472	0.296154	-1.75558	down
Lmsp003939	C28H32O16	Isorhamnetin-3-O-galactoide-7-O-rhamnoside	Flavonoids	Flavonols	127030	179280	60665	18852	14684	16298	1.1417	0.0910328	0.138334	0.135797	-2.88048	down
MWSHY0135	C28H32O16	Isorhamnetin-3-O-rutinoside (Narcissin)*	Flavonoids	Flavonols	6146800	5801300	5786500	403590	333150	430400	1.20513	0.000225909	0.00482978	0.0658115	-3.92552	down
MWSHY0064	C28H32O16	Isorhamnetin-3-O-neohesperidoside*	Flavonoids	Flavonols	5878800	5683800	4476700	270430	344860	269410	1.20372	0.00730222	0.0234579	0.0551583	-4.18028	down
Lmmp002463	C28H32O16	Sexangularetin-3-O-glucoside-7-O-rhamnoside	Flavonoids	Flavonols	6232200	6463800	4688700	311130	324050	343810	1.20408	0.0102036	0.0286255	0.0563133	-4.15038	down
Zmcp002666	C27H30O17	Quercetin-3,7-Di-O-glucoside	Flavonoids	Flavonols	274530	156030	226790	1347300	1236100	786040	1.1587	0.0301044	0.0602089	5.12579	2.35778	up
pmb0672	C37H38O18	Isovitexin-7-O-(6''-feruloyl)glucoside	Flavonoids	Flavonoid carbonoside	67125	88278	81248	26779	35953	22317	1.15462	0.00417796	0.0173683	0.359386	-1.47639	down
pmb0592	C34H42O20	Chrysoeriol-7-O-rutinoside-5-O-glucoside	Flavonoids	Flavones	36959	35373	35503	13144	13898	7931.4	1.15551	0.00370656	0.0171498	0.324323	-1.6245	down
HJAP128	C34H42O20	Isorhamnetin-3-O-rutinoside-7-O-rhamnoside	Flavonoids	Flavonols	2457000	2357300	2414700	1044100	916150	926900	1.20232	2.19182e-05	0.00205351	0.399384	-1.32415	down
pmb2947	C45H38O18	Catechin-catechin-catechin	Flavonoids	Flavanols	1069100	1028600	1169900	65335	48431	39534	1.2022	0.00121645	0.0107743	0.0469152	-4.4138	down
