# Supplementary material for: Dynamics of flavonoid metabolites in coconut water based on metabolomics perspective
Source: Front Plant Sci. 2024 Oct 7;15:1468858. doi: 10.3389/fpls.2024.1468858 (PMC11491327; doi:10.3389/fpls.2024.1468858)
Supplement: Supplementary file 5 [file Table5.xlsx]

## Sheet: Sheet1
Table S5-Differential flavnonid metabolites of CK6 vs. W5-6
Index	Formula	Compounds	Class I	Class II	CK6-1	CK6-2	CK6-3	W5-6-1	W5-6-2	W5-6-3	VIP	p_value	FDR	Fold_Change	Log2FC	Type
mws1422	C15H14O5	Epiafzelechin	Flavonoids	Flavanols	271040	538710	378410	37593	51261	38861	1.38001	0.0447589	0.168694	0.10749	-3.21773	down
pme3285	C15H14O5	Afzelechin (3,5,7,4'-Tetrahydroxyflavan)	Flavonoids	Flavanols	124140	164390	134260	4697	12793	2019.3	1.33451	0.00527692	0.102479	0.0461442	-4.43771	down
Lmsp004137	C15H12O6	3,4,2',4',6'-Pentahydroxychalcone	Flavonoids	Chalcones	274550	407370	395410	78724	129680	99585	1.34401	0.0175609	0.130517	0.285882	-1.80651	down
MWSHY0167	C15H14O6	Catechin	Flavonoids	Flavanols	11285000	15946000	14438000	4747300	8462200	7470100	1.22291	0.0180941	0.130517	0.496283	-1.01077	down
MWSHY0174	C15H14O6	Epicatechin	Flavonoids	Flavanols	16541000	24020000	19545000	5256000	8156700	7859000	1.33262	0.0156697	0.129327	0.353903	-1.49857	down
Zmhp002714	C16H12O6	5,6,7-Tetrahydroxy-8-methoxyflavone	Flavonoids	Flavones	17887	27513	19139	2564.9	5940.8	7982.4	1.25678	0.0180158	0.130517	0.255475	-1.96875	down
mws0044	C15H12O7	Taxifolin(Dihydroquercetin)	Flavonoids	Flavanonols	9297.1	15098	5699.5	955.38	4303.5	1965.2	1.16253	0.0949485	0.218488	0.240046	-2.05862	down
Lmyp005841	C21H20O9	Chrysin-7-O-glucoside	Flavonoids	Flavones	27277	31358	16916	3969.1	6156.7	5354.8	1.35093	0.0405289	0.162905	0.204903	-2.28699	down
MWSHY0189	C21H20O10	Apigenin-7-O-glucoside(Cosmosiin)*	Flavonoids	Flavones	5506400	7651900	6415800	1895400	2519600	2712300	1.35385	0.0125018	0.124817	0.364119	-1.45752	down
MWSHY0181	C21H20O10	Apigenin-8-C-Glucoside (Vitexin)	Flavonoids	Flavonoid carbonoside	50324	92466	97797	18877	37902	25040	1.23335	0.057786	0.176224	0.340081	-1.55605	down
MWS20148	C21H20O10	Apigenin-4'-O-glucoside*	Flavonoids	Flavones	4791800	7611500	6183900	1623800	2261100	2441200	1.33349	0.0288812	0.149128	0.340347	-1.55492	down
MWSHY0008	C21H20O10	Apigenin-6-C-glucoside (Isovitexin)	Flavonoids	Flavonoid carbonoside	79237	141980	104430	18134	40867	38691	1.25651	0.0387531	0.162233	0.299994	-1.737	down
mws1179	C21H22O10	Naringenin-7-O-glucoside (Prunin)	Flavonoids	Flavanones	30842	50503	42270	11558	10367	16675	1.33339	0.0280109	0.148194	0.31226	-1.67918	down
HJN087	C21H22O10	Naringenin-4'-O-glucoside	Flavonoids	Flavanones	208010	347950	323530	50467	121320	112280	1.23153	0.0265669	0.148194	0.322991	-1.63044	down
Lmfn004093	C21H24O10	Phloretin-4'-O-glucoside (Trilobatin)	Flavonoids	Chalcones	431070	889020	782030	69271	139480	103110	1.34067	0.0470831	0.168694	0.148355	-2.75287	down
pmp000573	C22H22O10	Acacetin-7-O-galactoside*	Flavonoids	Flavones	17960	34750	36248	2223.4	5356.2	755.46	1.27003	0.0385685	0.162233	0.0936966	-3.41586	down
pmp000575	C22H22O10	Acacetin-7-O-glucoside (Tilianin)*	Flavonoids	Flavones	34406	62781	58286	1593.4	611.38	1780.5	1.38071	0.0289101	0.149128	0.0256333	-5.28584	down
mws1299	C21H20O11	Luteolin-8-C-glucoside (Orientin)*	Flavonoids	Flavonoid carbonoside	59331	130560	60074	7436.3	5462.5	13833	1.33897	0.0860696	0.209752	0.106942	-3.2251	down
Hmpp003270	C21H20O11	Luteolin-4'-O-glucoside	Flavonoids	Flavones	72711	109240	98080	29092	37001	42128	1.33243	0.0237658	0.143917	0.386461	-1.37161	down
MWS20150	C21H20O11	Luteolin-7-O-glucoside (Cynaroside)	Flavonoids	Flavones	20592	61110	30484	6203.8	7739.9	16285	1.1793	0.147312	0.278006	0.269452	-1.8919	down
MWS20147	C21H20O11	Luteolin-3'-O-glucoside	Flavonoids	Flavones	118910	136650	164220	31948	70350	31283	1.26825	0.00666018	0.117501	0.318217	-1.65192	down
MWSHY0016	C21H20O11	Luteolin-6-C-glucoside (Isoorientin)*	Flavonoids	Flavonoid carbonoside	37596	92789	47116	2049	7347.7	12085	1.2477	0.0886527	0.212817	0.121023	-3.04665	down
Lmdp003286	C21H20O12	Isohyperoside	Flavonoids	Flavonols	46242	97143	73620	9956	23134	22570	1.25485	0.0575235	0.176224	0.256492	-1.96302	down
MWSHY0113	C21H20O12	Quercetin-3-O-galactoside (Hyperin)	Flavonoids	Flavonols	52378	88087	66730	22248	34480	29403	1.28258	0.0480928	0.168694	0.4157	-1.26638	down
Lmjp002906	C22H22O12	Rhamnetin-3-O-Glucoside	Flavonoids	Flavonols	225930	411560	391000	16230	44523	64217	1.3022	0.0304127	0.151092	0.121508	-3.04087	down
Hmcp002207	C22H22O12	Isorhamnetin-7-O-glucoside (Brassicin)*	Flavonoids	Flavonols	205920	295130	185140	45617	159570	37125	1.10916	0.0477527	0.168694	0.353127	-1.50174	down
Lmjp003044	C22H22O12	Isorhamnetin-3-O-Glucoside*	Flavonoids	Flavonols	205340	302740	282340	69056	111040	94825	1.32846	0.0171872	0.130517	0.347816	-1.5236	down
Lmjp003295	C22H22O12	6-Methoxykaempferol-3-O-glucoside	Flavonoids	Flavonols	336170	413200	395520	28641	55082	99877	1.31729	0.000542486	0.0671598	0.160365	-2.64057	down
Hmgp002036	C22H22O12	Nepetin-7-O-glucoside(Nepitrin)	Flavonoids	Flavones	290970	409910	393280	14365	95952	48577	1.24405	0.00383605	0.101568	0.14522	-2.78369	down
pmb3114	C30H26O11	Epicatechin-epiafzelechin	Flavonoids	Flavanols	82522	172290	111300	18869	27987	11408	1.32214	0.0563458	0.175267	0.159143	-2.65161	down
HJAP064	C25H24O15	Isorhamnetin-3-O-(6''-malonylglucoside)	Flavonoids	Flavonols	23432	22668	21265	4433.3	4462	5271	1.40222	0.000250223	0.0516293	0.210292	-2.24954	down
Zmhp005139	C25H24O15	Tamarixetin-3-O-(6''-malonyl)glucoside	Flavonoids	Flavonols	41892	51428	44219	5710.1	14815	8970.8	1.32387	0.000796957	0.0685124	0.214455	-2.22125	down
Zmjp003463	C26H28O14	"Vitexin-2""-O-xyloside"	Flavonoids	Flavonoid carbonoside	63876	70770	72371	15667	41530	33419	1.16875	0.0265847	0.148194	0.437723	-1.19191	down
Smhp004476	C26H28O14	Isovitexin-2''xyloside	Flavonoids	Flavonoid carbonoside	61240	91982	80212	23842	42592	31994	1.27192	0.0191267	0.13349	0.421652	-1.24587	down
pmp000237	C26H26O15	Apigenin-6-C-(2''-glucuronyl)xyloside	Flavonoids	Flavonoid carbonoside	9781.5	33839	29343	3039.7	2276.3	760.07	1.27942	0.0932334	0.216148	0.0832755	-3.58596	down
Lmpp003930	C30H26O12	Apigenin-7-O-(6''-p-Coumaryl)glucoside	Flavonoids	Flavones	18749	96055	44648	7507.4	11677	11398	1.17265	0.198816	0.339027	0.191797	-2.38235	down
MWSmce498	C27H30O14	Rhoifolin	Flavonoids	Flavones	21761	58561	47330	8308.8	12811	11401	1.25955	0.0983393	0.222382	0.254761	-1.97278	down
pme0368	C27H30O14	Apigenin-7-O-rutinoside (Isorhoifolin)	Flavonoids	Flavones	23289	59983	48831	9074.5	16653	25816	1.06311	0.116627	0.239087	0.390177	-1.3578	down
pme2493	C27H30O14	Kaempferol-3,7-O-dirhamnoside (Kaempferitrin)	Flavonoids	Flavonols	84715	201180	85471	15464	50421	31827	1.17427	0.134856	0.262503	0.263115	-1.92623	down
MWSHY0056	C27H32O14	Naringenin-7-O-Rutinoside(Narirutin)	Flavonoids	Flavanones	9778.7	16400	15628	2049	3767.7	7943.6	1.16193	0.0278616	0.148194	0.329141	-1.60322	down
mws0046	C27H32O14	Naringenin-7-O-Neohesperidoside(Naringin)	Flavonoids	Flavanones	9409.7	19832	13708	2623.5	5235	5271	1.24383	0.0714859	0.194078	0.305695	-1.70984	down
MWSHY0080	C27H30O15	Luteolin-7-O-neohesperidoside (Lonicerin)	Flavonoids	Flavones	205050	291940	275950	12557	20418	23626	1.38737	0.0113453	0.118969	0.0732282	-3.77146	down
Lmsp004670	C27H30O15	Kaempferol-3-O-glucoside-7-O-rhamnoside*	Flavonoids	Flavonols	254110	374680	287580	19230	19657	17039	1.40184	0.0152998	0.12798	0.0610299	-4.03434	down
MWSHY0050	C27H30O15	Kaempferol-3-O-rutinoside(Nicotiflorin)*	Flavonoids	Flavonols	281220	382720	303830	19224	25427	53452	1.36053	0.00620807	0.116448	0.10137	-3.3023	down
Lmmp003091	C27H30O16	Quercetin-3-O-(4''-O-glucosyl)rhamnoside	Flavonoids	Flavonols	269470	410730	380620	40612	55912	63879	1.38076	0.0178645	0.130517	0.151207	-2.72541	down
pmn001583	C27H30O16	Quercetin-3-O-robinobioside	Flavonoids	Flavonols	66816	130120	144240	12069	34248	22649	1.26843	0.0540289	0.171243	0.202142	-2.30656	down
Lmjp002461	C27H30O16	Quercetin-3-O-neohesperidoside	Flavonoids	Flavonols	45580	51612	45876	68001	116540	115390	1.25345	0.0800449	0.203065	2.09642	1.06793	up
Hmpp002612	C27H30O16	Luteolin-7-O-gentiobioside	Flavonoids	Flavones	11102	8094	9983	2640.7	1321	7279.7	1.07851	0.0614722	0.179487	0.385257	-1.37611	down
mws0059	C27H30O16	Quercetin-3-O-rutinoside (Rutin)	Flavonoids	Flavonols	67885	127810	93464	19272	18773	28222	1.34886	0.0467016	0.168694	0.229171	-2.1255	down
Lmsp004166	C27H30O16	Quercetin-3-O-glucoside-7-O-rhamnoside	Flavonoids	Flavonols	37819	27081	34121	73476	120760	98894	1.34331	0.0361223	0.158325	2.96028	1.56573	up
HJAP120	C28H32O16	Rhamnetin-3-O-Rutinoside	Flavonoids	Flavonols	1466400	1787500	1525300	62332	77533	93271	1.40162	0.00396986	0.101568	0.0487814	-4.35753	down
HJN051	C28H32O16	Tamarixetin-3-O-rutinoside	Flavonoids	Flavonols	158160	355380	285560	10831	15570	10631	1.385	0.047871	0.168694	0.0463421	-4.43153	down
Lmsp004721	C28H32O16	Tamarixetin-3-O-glucoside-7-O-rhamnoside	Flavonoids	Flavonols	1340500	1711700	1517800	48636	92081	72991	1.39391	0.00492252	0.101568	0.0467632	-4.41848	down
Lmsp003939	C28H32O16	Isorhamnetin-3-O-galactoide-7-O-rhamnoside	Flavonoids	Flavonols	18384	16347	20816	3049.8	1828.5	11229	1.15236	0.0315359	0.152277	0.289976	-1.78599	down
MWSHY0135	C28H32O16	Isorhamnetin-3-O-rutinoside (Narcissin)*	Flavonoids	Flavonols	1520400	1903000	1666300	75270	105120	96340	1.40152	0.0045846	0.101568	0.0543706	-4.20103	down
MWSHY0064	C28H32O16	Isorhamnetin-3-O-neohesperidoside*	Flavonoids	Flavonols	1278800	1610900	1402700	52189	66185	83516	1.40017	0.00471562	0.101568	0.0470343	-4.41014	down
Lmmp002463	C28H32O16	Sexangularetin-3-O-glucoside-7-O-rhamnoside	Flavonoids	Flavonols	1517300	1617500	1341700	68879	86398	65530	1.4026	0.00305428	0.101568	0.0493258	-4.34151	down
Zmcp002666	C27H30O17	Quercetin-3,7-Di-O-glucoside	Flavonoids	Flavonols	329170	770640	771220	82858	162160	148210	1.2777	0.075177	0.19761	0.210167	-2.25039	down
HJAP127	C33H40O20	Quercetin-3-O-(2''-O-Rhamnosyl)rutinoside	Flavonoids	Flavonols	69595	56898	75040	111840	158550	185630	1.29749	0.0515811	0.171243	2.26276	1.17808	up
pmb2947	C45H38O18	Catechin-catechin-catechin	Flavonoids	Flavanols	16464	103850	53556	11408	13703	18037	1.02618	0.22689	0.367656	0.248162	-2.01064	down
