# Supplementary material for: Dynamics of flavonoid metabolites in coconut water based on metabolomics perspective
Source: Front Plant Sci. 2024 Oct 7;15:1468858. doi: 10.3389/fpls.2024.1468858 (PMC11491327; doi:10.3389/fpls.2024.1468858)
Supplement: Supplementary file 6 [file Table6.xlsx]

## Sheet: Sheet1
Table S6-Differential flavnonid metabolites of CK8 vs. W5-8
Index	Formula	Compounds	Class I	Class II	CK8-1	CK8-2	CK8-3	W5-8-1	W5-8-2	W5-8-3	VIP	p_value	FDR	Fold_Change	Log2FC	Type
pme3137	C15H10O3	3-Hydroxyflavone	Flavonoids	Flavonols	4846.6	4674.3	3959.6	1559.1	1673.9	1295.4	1.33561	0.00333965	0.0424037	0.335922	-1.5738	down
mws1422	C15H14O5	Epiafzelechin	Flavonoids	Flavanols	137290	203110	135550	2297.2	758.57	4616.7	1.29873	0.0194794	0.0737604	0.0161203	-5.95498	down
pme3285	C15H14O5	Afzelechin (3,5,7,4'-Tetrahydroxyflavan)	Flavonoids	Flavanols	50740	69015	56329	1367	2049.5	1367.3	1.34424	0.00875487	0.054939	0.0271677	-5.20196	down
MWSHY0167	C15H14O6	Catechin	Flavonoids	Flavanols	7559800	10574000	6875400	752230	142100	1075500	1.21895	0.0168293	0.0696732	0.0787642	-3.66632	down
MWSHY0174	C15H14O6	Epicatechin	Flavonoids	Flavanols	8954500	12178000	5047700	717650	132190	1034900	1.21126	0.0569351	0.131437	0.071991	-3.79604	down
Lmcp004693	C16H12O6	Kaempferide (3,5,7-Trihydroxy-4'-methoxyflavone)	Flavonoids	Flavonols	6799.6	13599	7954.3	1208.3	508.49	539.29	1.31675	0.0521252	0.124499	0.0795714	-3.65161	down
Zmhp003514	C16H12O6	6,7,8-Tetrahydroxy-5-methoxyflavone	Flavonoids	Flavones	160.8	159.21	314.88	7904.5	2262.1	1948.9	1.25808	0.186504	0.284036	19.0828	4.2542	up
mws0044	C15H12O7	Taxifolin(Dihydroquercetin)	Flavonoids	Flavanonols	2784.2	3710.2	5592.9	417.75	1864.9	456.54	1.14911	0.0427898	0.11212	0.226617	-2.14167	down
Lmmp003109	C16H16O6	3'-O-Methyl-epicatechin	Flavonoids	Flavanols	11710	24373	7657.5	717.45	3664.4	3602.6	1.09806	0.136894	0.231161	0.182541	-2.4537	down
mws0049	C15H14O7	Gallocatechin	Flavonoids	Flavanols	7622.2	12538	8362.3	9	9	9	1.3466	0.0249856	0.0827838	0.000946621	-10.0449	down
MWSHY0151	C15H10O8	Quercetagetin; 3,3',4',5,6,7-Hexahydroxyflavone	Flavonoids	Flavonols	9825	14243	5895	3207.9	1176.3	2006.3	1.22708	0.0751359	0.157633	0.21328	-2.22918	down
Lmjp003402	C21H24O8	2'-Hydroxy-3,4,5,3',4',6'-hexameth-oxychalcone	Flavonoids	Chalcones	11980	8777.5	6739.1	4403.4	1714.3	809.4	1.16003	0.0256742	0.08304	0.251926	-1.98893	down
HJAP012	C20H18O10	Luteolin-8-C-arabinoside	Flavonoids	Flavonoid carbonoside	4500	3771.1	2983.3	2245.5	750.58	750.75	1.1661	0.0201526	0.0737905	0.332921	-1.58675	down
MWSHY0189	C21H20O10	Apigenin-7-O-glucoside(Cosmosiin)*	Flavonoids	Flavones	5157800	6844300	4885300	768200	126220	1013200	1.17947	0.00686759	0.0528894	0.112961	-3.1461	down
MWSHY0181	C21H20O10	Apigenin-8-C-Glucoside (Vitexin)	Flavonoids	Flavonoid carbonoside	57352	69456	51672	2870.2	2248.7	5357.4	1.31514	0.00715767	0.0528894	0.0586973	-4.09056	down
MWS20148	C21H20O10	Apigenin-4'-O-glucoside*	Flavonoids	Flavones	4475600	6185700	4408700	644560	203970	832810	1.25146	0.0107032	0.0574137	0.111569	-3.164	down
MWSHY0008	C21H20O10	Apigenin-6-C-glucoside (Isovitexin)	Flavonoids	Flavonoid carbonoside	40533	75904	58522	6795	5253.7	8339.7	1.31824	0.0362316	0.101351	0.116532	-3.1012	down
mws1179	C21H22O10	Naringenin-7-O-glucoside (Prunin)	Flavonoids	Flavanones	93207	120230	106660	2114.9	1116.5	6773.9	1.27993	0.00407065	0.043584	0.0312571	-4.99967	down
HJN087	C21H22O10	Naringenin-4'-O-glucoside	Flavonoids	Flavanones	868890	1054700	829200	37150	30375	34047	1.34622	0.00609636	0.0518608	0.0368978	-4.76032	down
Lmfn004093	C21H24O10	Phloretin-4'-O-glucoside (Trilobatin)	Flavonoids	Chalcones	224680	355810	192400	14325	4614.8	15293	1.30088	0.0382527	0.104904	0.0442919	-4.49681	down
pmp000575	C22H22O10	Acacetin-7-O-glucoside (Tilianin)*	Flavonoids	Flavones	22068	30215	19157	2400.2	411.81	1199.9	1.27977	0.0185292	0.0728268	0.0561578	-4.15437	down
Hmpp003270	C21H20O11	Luteolin-4'-O-glucoside	Flavonoids	Flavones	44058	73967	20345	2631	5354	7947	1.22153	0.117822	0.206687	0.115141	-3.11853	down
mws0089	C21H20O11	Kaempferol-7-O-glucoside*	Flavonoids	Flavonols	10858	23994	28144	6126.9	7820	6640.9	1.17103	0.111907	0.200271	0.326811	-1.61347	down
MWSHY0136	C21H20O11	Kaempferol-3-O-glucoside (Astragalin)*	Flavonoids	Flavonols	73741	38669	51719	9573.6	7379.2	16257	1.2355	0.0432952	0.112487	0.20234	-2.30515	down
MWS20147	C21H20O11	Luteolin-3'-O-glucoside	Flavonoids	Flavones	76244	112340	89442	17923	9336.9	16150	1.31043	0.0135831	0.0629283	0.156136	-2.67912	down
HJN086	C21H22O11	Eriodictyol-3'-O-glucoside	Flavonoids	Flavanones	22945	27655	14608	4687.5	7617.9	3163.2	1.26308	0.0376791	0.103994	0.237219	-2.07571	down
Lmtn002796	C21H22O11	Aromadendrin-7-O-glucoside	Flavonoids	Flavanonols	462760	682250	491820	52063	51910	57954	1.34173	0.0189744	0.0731869	0.0989272	-3.33749	down
pmb3023	C21H22O11	Eriodictyol-8-C-glucoside	Flavonoids	Flavanones	206320	292700	246630	19045	20250	21212	1.34297	0.01169	0.0586649	0.0811467	-3.62332	down
HJN041	C21H24O11	Epicatechin glucoside	Flavonoids	Flavanols	174660	182480	143280	22237	23577	20851	1.34608	0.00660853	0.0528894	0.133218	-2.90814	down
Zmdn002400	C21H24O11	Epicatechin-3'-O-β-D-glucopyranoside	Flavonoids	Flavanols	242990	277970	249260	42348	22433	39061	1.31893	0.000264942	0.0213065	0.134821	-2.89088	down
pmp000579	C22H22O11	Diosmetin-7-O-galactoside*	Flavonoids	Flavones	35460000	45628000	33889000	7531400	1658800	9190100	1.17916	0.00344107	0.0424037	0.159861	-2.64511	down
Hmmp004965	C22H22O11	Diosmetin-7-O-glucoside*	Flavonoids	Flavones	36509000	47178000	35387000	7976100	1611000	9785400	1.16516	0.003093	0.0423985	0.162693	-2.61978	down
Lmjp003655	C22H22O11	6-C-MethylKaempferol-3-glucoside	Flavonoids	Flavones	35455000	46342000	34086000	7488300	1409000	9027800	1.16436	0.00405901	0.043584	0.154683	-2.69262	down
pmb3012	C22H22O11	Chrysoeriol-7-O-glucoside	Flavonoids	Flavones	7935800	9381100	7754400	1419400	1521700	2384600	1.30485	0.00110015	0.0297502	0.212422	-2.23499	down
Hmgp002189	C22H22O11	Hispidulin-7-O-Glucoside	Flavonoids	Flavones	35497000	46439000	34802000	7727100	1565000	9338700	1.16937	0.00348243	0.0424037	0.159595	-2.64751	down
Lmdp003286	C21H20O12	Isohyperoside	Flavonoids	Flavonols	27334	46990	52250	2117.5	6838.6	1930.5	1.27943	0.031921	0.0926305	0.0860098	-3.53936	down
mws1329	C21H20O12	Quercetin-7-O-glucoside*	Flavonoids	Flavonols	8876.9	18942	23416	2156.8	1639	3302.7	1.25421	0.0739768	0.156257	0.138548	-2.85154	down
mws0091	C21H20O12	Quercetin-3-O-glucoside (Isoquercitrin)*	Flavonoids	Flavonols	14539	24206	22737	6070.7	1093.2	3315.7	1.19124	0.0162254	0.0688965	0.17045	-2.55258	down
mws0856	C21H20O12	Quercetin-4'-O-glucoside (Spiraeoside)	Flavonoids	Flavonols	20477	32586	37777	6857.5	4992	3306.2	1.30118	0.0345817	0.0980605	0.166839	-2.58347	down
MWSHY0113	C21H20O12	Quercetin-3-O-galactoside (Hyperin)	Flavonoids	Flavonols	50824	60886	44621	8094	3765.6	10405	1.27817	0.00500446	0.0478118	0.14242	-2.81178	down
Lmzp002365	C22H24O11	Hesperetin-7-O-glucoside	Flavonoids	Flavanones	1212100	1715200	1257200	239690	36752	287050	1.15803	0.00756741	0.0528894	0.134662	-2.89259	down
pme1598	C22H24O11	Hesperetin-5-O-glucoside	Flavonoids	Flavanones	20500	23519	24829	2780.4	3838.1	2734.6	1.33793	0.00238186	0.0382682	0.135851	-2.8799	down
Lmjp002906	C22H22O12	Rhamnetin-3-O-Glucoside	Flavonoids	Flavonols	217170	208180	140360	54248	45087	67110	1.28818	0.0253378	0.0828146	0.294223	-1.76502	down
Hmcp002207	C22H22O12	Isorhamnetin-7-O-glucoside (Brassicin)*	Flavonoids	Flavonols	133440	262020	134070	30535	21074	28852	1.31158	0.072125	0.153389	0.151948	-2.71835	down
Lmjp003044	C22H22O12	Isorhamnetin-3-O-Glucoside*	Flavonoids	Flavonols	127880	199330	126300	27668	15125	14604	1.32497	0.0285472	0.0868033	0.126562	-2.98209	down
Lmjp003295	C22H22O12	6-Methoxykaempferol-3-O-glucoside	Flavonoids	Flavonols	157360	348480	198870	16229	25627	43842	1.26605	0.0681525	0.14955	0.121607	-3.0397	down
Hmgp002036	C22H22O12	Nepetin-7-O-glucoside(Nepitrin)	Flavonoids	Flavones	184410	177390	200430	32055	42943	42155	1.32656	0.000308791	0.0213065	0.208372	-2.26277	down
pmb3042	C23H24O12	Tricin-5-O-Glucoside	Flavonoids	Flavones	66241	97934	80098	20542	29636	28912	1.29368	0.018937	0.0731869	0.323777	-1.62693	down
pmb0736	C23H24O12	Tricin-7-O-Glucoside	Flavonoids	Flavones	120750	134250	108040	24822	5178.1	36610	1.13498	0.00133155	0.0320031	0.183479	-2.44632	down
Lmhp206353	C23H24O12	Tricin-4'-O-glucoside	Flavonoids	Flavones	114340	193060	107420	14251	6648.6	17651	1.29396	0.0430544	0.112339	0.0929333	-3.42766	down
pmb3114	C30H26O11	Epicatechin-epiafzelechin	Flavonoids	Flavanols	36511	62447	40235	4470.7	12886	1921.6	1.22595	0.0255704	0.08304	0.1385	-2.85204	down
HJAP064	C25H24O15	Isorhamnetin-3-O-(6''-malonylglucoside)	Flavonoids	Flavonols	4322.3	12986	6426.3	3719.1	1411.3	676.82	1.11996	0.137867	0.232021	0.244673	-2.03107	down
Zmhp005139	C25H24O15	Tamarixetin-3-O-(6''-malonyl)glucoside	Flavonoids	Flavonols	28246	40371	22518	930.47	3075.8	3258.1	1.26929	0.0315157	0.0924906	0.07971	-3.6491	down
mws1292	C26H28O14	Isoschaftoside	Flavonoids	Flavonoid carbonoside	17935	12156	17064	1981	668.6	5901.8	1.1086	0.00604155	0.0518608	0.181347	-2.46318	down
Zmjp003463	C26H28O14	"Vitexin-2""-O-xyloside"	Flavonoids	Flavonoid carbonoside	34433	35209	24964	4461.3	3003.9	10436	1.21922	0.00456808	0.0457544	0.189218	-2.40188	down
Lmtp002474	C26H28O14	Apigenin-6-C-(2''-glucosyl)arabinoside	Flavonoids	Flavonoid carbonoside	73163	105920	73231	5748.3	9	4727	1.0048	0.0158659	0.0679498	0.0415526	-4.58892	down
Lmnp202580	C26H28O14	Apigenin-8-C-(2''-xylosyl)glucoside*	Flavonoids	Flavonoid carbonoside	58497	65236	55078	2289	1433.8	11950	1.2028	0.000293133	0.0213065	0.0876501	-3.5121	down
Lmnp102580	C26H28O14	Apigenin-6-C-(2''-xylosyl)glucoside*	Flavonoids	Flavonoid carbonoside	68292	74754	49049	1492.7	750.42	1492.7	1.33433	0.0147103	0.0644701	0.0194478	-5.68425	down
Smhp004476	C26H28O14	Isovitexin-2''xyloside	Flavonoids	Flavonoid carbonoside	52375	64701	54907	6748	1476.7	11659	1.18685	0.000594099	0.0263525	0.115614	-3.11261	down
MWSmce498	C27H30O14	Rhoifolin	Flavonoids	Flavones	9778.8	32325	4488	5277.8	644.4	2265.2	1.00216	0.270977	0.375618	0.175726	-2.5086	down
pme0368	C27H30O14	Apigenin-7-O-rutinoside (Isorhoifolin)	Flavonoids	Flavones	12739	33031	6002	696.86	625.63	1535	1.25138	0.18237	0.281745	0.0551937	-4.17935	down
pme3227	C27H30O14	Vitexin-2''-O-rhamnoside	Flavonoids	Flavonoid carbonoside	5247.9	4526	6454.2	9	9	9	1.3425	0.0106738	0.0574137	0.00166378	-9.23132	down
pme2493	C27H30O14	Kaempferol-3,7-O-dirhamnoside (Kaempferitrin)	Flavonoids	Flavonols	15735	53181	24778	8626	5999.2	6140.8	1.21737	0.163243	0.261964	0.221636	-2.17373	down
MWSHY0056	C27H32O14	Naringenin-7-O-Rutinoside(Narirutin)	Flavonoids	Flavanones	3211.3	6341	6452.3	1280.6	610.83	9	1.02301	0.0360516	0.101303	0.118743	-3.07409	down
mws0046	C27H32O14	Naringenin-7-O-Neohesperidoside(Naringin)	Flavonoids	Flavanones	7187.1	13481	1408	1436.7	892.45	456.54	1.08635	0.20574	0.305413	0.126186	-2.98638	down
MWSHY0080	C27H30O15	Luteolin-7-O-neohesperidoside (Lonicerin)	Flavonoids	Flavones	166840	185960	152900	2310.7	9	1525.4	1.16191	0.00314063	0.0423985	0.00760352	-7.03912	down
mws1073	C27H30O15	Apigenin-6,8-di-C-glucoside (Vicenin-2)	Flavonoids	Flavonoid carbonoside	6399.7	4306.3	3780.3	3173.6	1475.5	505.99	1.04969	0.0496266	0.120445	0.35586	-1.49062	down
Lmsp004670	C27H30O15	Kaempferol-3-O-glucoside-7-O-rhamnoside*	Flavonoids	Flavonols	191100	217050	165460	1525.4	9	2287	1.16397	0.00601153	0.0518608	0.00666202	-7.22983	down
MWSHY0061	C27H30O15	Kaempferol-3-O-neohesperidoside	Flavonoids	Flavonols	40902	57761	37465	5019.5	1407	12685	1.15468	0.0114334	0.0586649	0.140394	-2.83245	down
MWSHY0050	C27H30O15	Kaempferol-3-O-rutinoside(Nicotiflorin)*	Flavonoids	Flavonols	150690	214920	193890	1543.4	9	9	1.2595	0.010135	0.0573993	0.00279071	-8.48515	down
Lmlp002990	C27H30O15	Isosaponarin(Isovitexin-4'-O-glucoside)	Flavonoids	Flavonoid carbonoside	43977	25621	34495	2900.4	702.46	6429.3	1.17879	0.0196965	0.0737905	0.0963769	-3.37517	down
MWSslk146	C27H30O15	4'-O-Glucosylvitexin	Flavonoids	Flavonoid carbonoside	133720	129220	135440	21900	7195.8	30612	1.22354	0.00212731	0.0378822	0.149876	-2.73815	down
Lmmp003091	C27H30O16	Quercetin-3-O-(4''-O-glucosyl)rhamnoside	Flavonoids	Flavonols	194120	192430	181840	15326	1519.4	7653.2	1.25326	5.28292e-06	0.00164035	0.0431017	-4.53611	down
pmn001583	C27H30O16	Quercetin-3-O-robinobioside	Flavonoids	Flavonols	41446	58024	46254	5597.4	1116.9	2207.5	1.29137	0.00783546	0.0528894	0.061224	-4.02976	down
pmb0711	C27H30O16	Quercetin-7-O-rutinoside	Flavonoids	Flavonols	15421	38634	25181	4566.2	1953	10683	1.11071	0.0767485	0.160393	0.217101	-2.20356	down
mws0059	C27H30O16	Quercetin-3-O-rutinoside (Rutin)	Flavonoids	Flavonols	39781	48539	38614	557.61	2232.1	1106.6	1.31223	0.00490739	0.047617	0.0306956	-5.02583	down
Lmsp004166	C27H30O16	Quercetin-3-O-glucoside-7-O-rhamnoside	Flavonoids	Flavonols	22695	34953	35197	11148	1255	9632.6	1.03788	0.0121807	0.0597769	0.237337	-2.07499	down
HJAP120	C28H32O16	Rhamnetin-3-O-Rutinoside	Flavonoids	Flavonols	768770	1019000	696090	7629.5	3832.4	13810	1.32282	0.0138827	0.0629283	0.0101744	-6.61891	down
Zmxp002867	C28H32O16	Chrysoeriol-5,7-di-O-glucoside	Flavonoids	Flavones	160940	196650	128960	24153	10614	26423	1.28982	0.0141408	0.0631757	0.125763	-2.99122	down
HJN051	C28H32O16	Tamarixetin-3-O-rutinoside	Flavonoids	Flavonols	110470	142090	105990	532.47	537.79	517.65	1.34684	0.008993	0.0551782	0.0044287	-7.8189	down
Lmsp004721	C28H32O16	Tamarixetin-3-O-glucoside-7-O-rhamnoside	Flavonoids	Flavonols	711250	1020300	822920	9150.6	9	8439.3	1.10762	0.0111602	0.0579505	0.00688945	-7.18139	down
Lmsp004045	C28H32O16	Isorhamnetin-3-O-glucoside-7-O-rhamnoside	Flavonoids	Flavonols	299270	399450	275480	43020	9487.9	71962	1.17827	0.00776341	0.0528894	0.127766	-2.96842	down
MWSHY0135	C28H32O16	Isorhamnetin-3-O-rutinoside (Narcissin)*	Flavonoids	Flavonols	840590	1210100	715430	6803.4	9	14604	1.09544	0.0252668	0.0828146	0.0077424	-7.013	down
Lmnp002584	C28H32O16	Hispidulin-8-C-(2''-O-glucosyl)glucoside	Flavonoids	Flavonoid carbonoside	91530	94134	81879	14645	2655.3	22003	1.14887	0.00074944	0.028516	0.146905	-2.76705	down
MWSHY0064	C28H32O16	Isorhamnetin-3-O-neohesperidoside*	Flavonoids	Flavonols	699000	598060	754730	14330	1466.4	10746	1.28075	0.00435781	0.0455753	0.0129362	-6.27244	down
Lmmp002463	C28H32O16	Sexangularetin-3-O-glucoside-7-O-rhamnoside	Flavonoids	Flavonols	627210	803390	785330	10636	9	18307	1.05327	0.00550146	0.0490153	0.0130654	-6.25811	down
HJAP026	C28H32O16	Chrysoeriol-6-C-glucoside-4'-O-glucoside	Flavonoids	Flavonoid carbonoside	99072	125490	133470	15240	8461.2	11757	1.32941	0.0075405	0.0528894	0.0990364	-3.3359	down
pmb1312	C33H36O16	Tricin-4'-O-(guaiacylglycerol)ether-7-O-glucoside	Flavonoids	Flavones	7143.5	4185	9869.4	1269.2	9	9	1.13561	0.048533	0.119126	0.060723	-4.04161	down
Lmsp003881	C33H40O19	Kaempferol-3-O-rutinoside-7-O-rhamnoside	Flavonoids	Flavonols	62341	49103	58161	11509	2812	15537	1.16303	0.00101331	0.0297502	0.176044	-2.50599	down
HJAP127	C33H40O20	Quercetin-3-O-(2''-O-Rhamnosyl)rutinoside	Flavonoids	Flavonols	51426	49501	46905	19059	3940.7	19871	1.07357	0.0164924	0.0688965	0.289996	-1.78589	down
pmb0592	C34H42O20	Chrysoeriol-7-O-rutinoside-5-O-glucoside	Flavonoids	Flavones	7328.3	7357.3	3690.5	730.6	3690.7	730.6	1.09116	0.0505542	0.121683	0.280359	-1.83465	down
HJAP128	C34H42O20	Isorhamnetin-3-O-rutinoside-7-O-rhamnoside	Flavonoids	Flavonols	466470	597260	412610	68118	10993	63973	1.21507	0.00906309	0.0551782	0.0969181	-3.36709	down
