# Supplementary material for: Dynamics of flavonoid metabolites in coconut water based on metabolomics perspective
Source: Front Plant Sci. 2024 Oct 7;15:1468858. doi: 10.3389/fpls.2024.1468858 (PMC11491327; doi:10.3389/fpls.2024.1468858)
Supplement: Supplementary file 7 [file Table7.xlsx]

## Sheet: Sheet1
Table S7-Differential flavnonid metabolites of CK10 vs. W5-10
Index	Formula	Compounds	Class I	Class II	CK10-1	CK10-2	CK10-3	W5-10-1	W5-10-2	W5-10-3	VIP	p_value	FDR	Fold_Change	Log2FC	Type
pme3137	C15H10O3	3-Hydroxyflavone	Flavonoids	Flavonols	3837	6378	2868.3	974.16	737.42	1288	1.21295	0.0815729	0.160315	0.229268	-2.12489	down
Lmsp004137	C15H12O6	3,4,2',4',6'-Pentahydroxychalcone	Flavonoids	Chalcones	8652	10406	7900.7	39954	22664	31516	1.23288	0.0436068	0.110886	3.49179	1.80396	up
MWSHY0167	C15H14O6	Catechin	Flavonoids	Flavanols	171550	235430	253670	2392800	1707200	3758400	1.26856	0.0574947	0.129311	11.895	3.57228	up
MWSHY0174	C15H14O6	Epicatechin	Flavonoids	Flavanols	184830	223620	285450	1211400	864380	1730500	1.2489	0.0523523	0.124013	5.48534	2.45558	up
Zmhn003257	C16H12O6	5,7,2'-Trhiyroxy-8-methoxyflavone	Flavonoids	Flavones	308.28	310.14	307.8	19191	18857	45962	1.28416	0.0910107	0.172313	90.702	6.50306	up
Zmhp003514	C16H12O6	6,7,8-Tetrahydroxy-5-methoxyflavone	Flavonoids	Flavones	329.57	1272.8	661.85	13048	8856.9	14318	1.24849	0.0183332	0.0788779	15.998	3.99982	up
mws0044	C15H12O7	Taxifolin(Dihydroquercetin)	Flavonoids	Flavanonols	13818	17303	8199.9	946.14	1475.5	8191.7	1.00951	0.054488	0.126549	0.269916	-1.88942	down
Lmmp003109	C16H16O6	3'-O-Methyl-epicatechin	Flavonoids	Flavanols	2032.9	10437	5630.7	31190	22428	40569	1.14108	0.0247514	0.0891336	5.20353	2.37949	up
Lmjp003402	C21H24O8	2'-Hydroxy-3,4,5,3',4',6'-hexameth-oxychalcone	Flavonoids	Chalcones	4171.9	4742.1	4088.8	373.6	298.49	448.55	1.29085	0.00187024	0.0530401	0.0861845	-3.53643	down
MWSHY0008	C21H20O10	Apigenin-6-C-glucoside (Isovitexin)	Flavonoids	Flavonoid carbonoside	6022.1	4528.3	9739.5	12031	21064	60755	1.03444	0.242119	0.340497	4.62545	2.20959	up
Lmfn004093	C21H24O10	Phloretin-4'-O-glucoside (Trilobatin)	Flavonoids	Chalcones	170690	152100	204890	31465	34287	108760	1.08712	0.0237856	0.0878612	0.330716	-1.59634	down
pmp000575	C22H22O10	Acacetin-7-O-glucoside (Tilianin)*	Flavonoids	Flavones	4580.6	5076.3	3189.9	831.54	773.14	1795	1.19332	0.0143999	0.069287	0.264632	-1.91794	down
MWS20147	C21H20O11	Luteolin-3'-O-glucoside	Flavonoids	Flavones	5264.2	14715	8493.3	2598	4264.3	3850.6	1.02847	0.162637	0.257979	0.376254	-1.41022	down
Lmtn002796	C21H22O11	Aromadendrin-7-O-glucoside	Flavonoids	Flavanonols	21430	34037	37498	116890	102740	202510	1.22467	0.0687493	0.143247	4.54085	2.18296	up
pmb3023	C21H22O11	Eriodictyol-8-C-glucoside	Flavonoids	Flavanones	13497	15411	17488	55062	41334	115170	1.18551	0.135507	0.22755	4.56001	2.18904	up
pmp000579	C22H22O11	Diosmetin-7-O-galactoside*	Flavonoids	Flavones	2196700	2865400	3968600	207620	161100	377240	1.25685	0.0315316	0.0982459	0.0826027	-3.59767	down
Hmmp004965	C22H22O11	Diosmetin-7-O-glucoside*	Flavonoids	Flavones	2285600	3177700	3955500	214130	203790	411540	1.26001	0.0253522	0.090254	0.0880643	-3.5053	down
Lmjp003655	C22H22O11	6-C-MethylKaempferol-3-glucoside	Flavonoids	Flavones	2038200	2705400	3770200	250870	138550	339210	1.25476	0.0342848	0.100752	0.0855822	-3.54654	down
pmb3012	C22H22O11	Chrysoeriol-7-O-glucoside	Flavonoids	Flavones	825150	714730	917820	54665	49488	101980	1.2737	0.00364779	0.0577579	0.0838723	-3.57566	down
Hmgp002189	C22H22O11	Hispidulin-7-O-Glucoside	Flavonoids	Flavones	2113100	2899000	3892300	243810	181710	423710	1.25242	0.0326989	0.0988904	0.095372	-3.39029	down
Lmzp002365	C22H24O11	Hesperetin-7-O-glucoside	Flavonoids	Flavanones	130610	97924	146690	27911	14768	14208	1.25855	0.011894	0.0636509	0.151608	-2.72158	down
Lmjp002906	C22H22O12	Rhamnetin-3-O-Glucoside	Flavonoids	Flavonols	34047	53048	85770	18851	6881.6	17479	1.11168	0.095723	0.177211	0.249973	-2.00016	down
pmb3042	C23H24O12	Tricin-5-O-Glucoside	Flavonoids	Flavones	88149	112730	119970	32724	33832	51787	1.21796	0.00673265	0.0577579	0.368843	-1.43892	down
pmp000013	C24H26O12	Eupatilin-7-O-glucoside	Flavonoids	Flavones	147010	151790	173880	3458	2988.6	12218	1.25388	0.00112424	0.0481004	0.0394868	-4.66249	down
pmb3041	C23H22O14	Tricin-7-O-saccharic acid	Flavonoids	Flavones	46439	46361	70287	193930	152880	292300	1.2268	0.0570338	0.128739	3.91883	1.97042	up
pmb2979	C25H26O14	Hesperetin-7-O-(6''-malonyl)glucoside	Flavonoids	Flavanones	9388.5	8844.8	12212	40193	35372	59100	1.25921	0.0384074	0.105126	4.42318	2.14508	up
pmb3114	C30H26O11	Epicatechin-epiafzelechin	Flavonoids	Flavanols	1957	3638.9	4932.8	17373	20630	33674	1.23573	0.0510971	0.123477	6.80777	2.76718	up
Zmhp005139	C25H24O15	Tamarixetin-3-O-(6''-malonyl)glucoside	Flavonoids	Flavonols	8532.5	8855.8	12135	5540.3	2137.5	4119.8	1.10974	0.0183584	0.0788779	0.399603	-1.32336	down
Lmtp002474	C26H28O14	Apigenin-6-C-(2''-glucosyl)arabinoside	Flavonoids	Flavonoid carbonoside	27575	51894	47387	99364	72368	177050	1.08115	0.13588	0.227562	2.74943	1.45913	up
pmp000237	C26H26O15	Apigenin-6-C-(2''-glucuronyl)xyloside	Flavonoids	Flavonoid carbonoside	1437.1	749.25	2999.3	6761.8	3089.3	7602.2	1.03432	0.0798137	0.157354	3.36569	1.7509	up
pme0368	C27H30O14	Apigenin-7-O-rutinoside (Isorhoifolin)	Flavonoids	Flavones	5264	5184.6	1506.5	21825	14878	16742	1.12794	0.00838307	0.0586657	4.47048	2.16043	up
pme2493	C27H30O14	Kaempferol-3,7-O-dirhamnoside (Kaempferitrin)	Flavonoids	Flavonols	6016	6755	7488.2	24016	31899	68241	1.21969	0.125923	0.214931	6.12838	2.6155	up
MWSHY0056	C27H32O14	Naringenin-7-O-Rutinoside(Narirutin)	Flavonoids	Flavanones	1310.7	1354.5	1361.3	3143.7	3444.2	4694	1.26194	0.0363013	0.103268	2.80191	1.48641	up
Zmjp003291	C27H30O15	Vitexin-2''-O-galactoside	Flavonoids	Flavonoid carbonoside	98464	90091	106550	18042	11490	22423	1.26691	0.000328723	0.0386693	0.176056	-2.50589	down
Lmnp002584	C28H32O16	Hispidulin-8-C-(2''-O-glucosyl)glucoside	Flavonoids	Flavonoid carbonoside	17516	23126	21070	7762.6	3044	10290	1.10266	0.00852747	0.0586657	0.341856	-1.54854	down
HJAP026	C28H32O16	Chrysoeriol-6-C-glucoside-4'-O-glucoside	Flavonoids	Flavonoid carbonoside	16989	24532	36538	8494.1	5402.3	6025.7	1.20142	0.0727784	0.149475	0.255218	-1.9702	down
Zmcp002666	C27H30O17	Quercetin-3,7-Di-O-glucoside	Flavonoids	Flavonols	113810	216420	238220	14194	4921.9	24705	1.20879	0.0422467	0.10921	0.0770884	-3.69734	down
Lnrp102163	C33H40O20	Quercetin-3-O-rutinoside-7-O-rhamnoside	Flavonoids	Flavonols	3287.7	5208.7	8535.3	31425	20303	36246	1.21591	0.0281598	0.0928534	5.16531	2.36885	up
pmb0592	C34H42O20	Chrysoeriol-7-O-rutinoside-5-O-glucoside	Flavonoids	Flavones	5088.2	2228.5	3540.6	1492.4	727.94	2178	1.00598	0.103806	0.187453	0.405104	-1.30363	down
pmb2947	C45H38O18	Catechin-catechin-catechin	Flavonoids	Flavanols	9315.2	2996.3	2459.7	67622	42272	194780	1.18719	0.176846	0.2707	20.6262	4.36641	up
