# Supplementary material for: Dynamics of flavonoid metabolites in coconut water based on metabolomics perspective
Source: Front Plant Sci. 2024 Oct 7;15:1468858. doi: 10.3389/fpls.2024.1468858 (PMC11491327; doi:10.3389/fpls.2024.1468858)
Supplement: Supplementary file 8 [file Table8.xlsx]

## Sheet: Sheet1
Table S8-Differential flavnonid metabolites of CK12 vs. W5-12
Index	Formula	Compounds	Class I	Class II	CK12-1	CK12-2	CK12-3	W5-12-1	W5-12-2	W5-12-3	VIP	p_value	FDR	Fold_Change	Log2FC	Type
pme3137	C15H10O3	3-Hydroxyflavone	Flavonoids	Flavonols	7682.7	7834	2249.4	531.42	1114.9	2291.3	1.02647	0.119838	0.201237	0.221637	-2.17373	down
mws1422	C15H14O5	Epiafzelechin	Flavonoids	Flavanols	672.51	4524	758.74	8689.3	17942	15933	1.12723	0.0329945	0.08061	7.14736	2.83741	up
Lmsp004137	C15H12O6	3,4,2',4',6'-Pentahydroxychalcone	Flavonoids	Chalcones	4381.1	3746.7	9021.9	20881	31671	26857	1.21415	0.00941305	0.0391939	4.63034	2.21112	up
MWSHY0167	C15H14O6	Catechin	Flavonoids	Flavanols	67909	98858	80970	607880	783100	679250	1.28441	0.00571638	0.0282643	8.35656	3.06291	up
MWSHY0174	C15H14O6	Epicatechin	Flavonoids	Flavanols	132200	168680	178050	785840	689420	743630	1.28255	0.000380268	0.00862793	4.63302	2.21195	up
Lmcp004693	C16H12O6	Kaempferide (3,5,7-Trihydroxy-4'-methoxyflavone)	Flavonoids	Flavonols	509.82	9	9	1089.1	1207.9	1766.6	1.03802	0.0129158	0.0476125	7.69884	2.94464	up
Zmhp002714	C16H12O6	5,6,7-Tetrahydroxy-8-methoxyflavone	Flavonoids	Flavones	856.09	853.43	844.42	2607	4614.8	2986.6	1.25613	0.0536086	0.112534	3.99712	1.99896	up
Zmhn003257	C16H12O6	5,7,2'-Trhiyroxy-8-methoxyflavone	Flavonoids	Flavones	414	12709	1052.6	158610	132050	134800	1.17134	0.00088829	0.011294	30.0135	4.90754	up
Zmhp003514	C16H12O6	6,7,8-Tetrahydroxy-5-methoxyflavone	Flavonoids	Flavones	329.22	5131.7	160.98	75785	66459	68380	1.1785	0.00016271	0.00568274	37.4649	5.22747	up
mws0044	C15H12O7	Taxifolin(Dihydroquercetin)	Flavonoids	Flavanonols	13118	9156.8	15027	19556	33237	37696	1.12319	0.0717294	0.137924	2.42586	1.2785	up
MWSHY0151	C15H10O8	Quercetagetin; 3,3',4',5,6,7-Hexahydroxyflavone	Flavonoids	Flavonols	22260	26293	20241	49711	68310	50434	1.24473	0.0244687	0.0690209	2.44869	1.29201	up
pmb3031	C20H20O9	Tricin-4'-O-glycerol	Flavonoids	Flavones	459.52	154.43	326.95	2611	1116.6	773.41	1.09251	0.167255	0.261809	4.78373	2.25814	up
Lmjp003402	C21H24O8	2'-Hydroxy-3,4,5,3',4',6'-hexameth-oxychalcone	Flavonoids	Chalcones	4767.3	14392	5006.8	1039.3	676.65	1054.7	1.21102	0.153102	0.243323	0.11465	-3.12469	down
Lmyp005841	C21H20O9	Chrysin-7-O-glucoside	Flavonoids	Flavones	831.49	1035	2097.5	3965.4	2742.2	2511.2	1.06495	0.0438674	0.097605	2.32564	1.21763	up
MWSHY0181	C21H20O10	Apigenin-8-C-Glucoside (Vitexin)	Flavonoids	Flavonoid carbonoside	4516	3804.9	10521	37624	28065	33155	1.21247	0.00201465	0.0153064	5.24597	2.39121	up
MWSHY0008	C21H20O10	Apigenin-6-C-glucoside (Isovitexin)	Flavonoids	Flavonoid carbonoside	6398.2	3797.3	3759.8	15047	17420	17281	1.24595	0.000552928	0.00981116	3.56481	1.83383	up
pme1611	C21H22O10	Isohemiphloin	Flavonoids	Flavonoid carbonoside	1659.5	4419.9	2809.9	12170	11116	17965	1.19892	0.0253196	0.070529	4.64052	2.21429	up
mws1179	C21H22O10	Naringenin-7-O-glucoside (Prunin)	Flavonoids	Flavanones	884.11	5770.6	4834.3	21507	16678	19028	1.08763	0.0017695	0.01378	4.9798	2.31609	up
HJN087	C21H22O10	Naringenin-4'-O-glucoside	Flavonoids	Flavanones	8920.4	2487.7	4650	31431	35905	49792	1.21104	0.0174612	0.0575572	7.29401	2.86671	up
MWS20147	C21H20O11	Luteolin-3'-O-glucoside	Flavonoids	Flavones	3130	8313.7	3706.8	19804	8420.8	20606	1.05259	0.0880393	0.159908	3.22305	1.68843	up
Lmtn002796	C21H22O11	Aromadendrin-7-O-glucoside	Flavonoids	Flavanonols	28570	26785	31082	140250	141810	150500	1.29114	0.000167304	0.00568274	5.00434	2.32318	up
pmb3023	C21H22O11	Eriodictyol-8-C-glucoside	Flavonoids	Flavanones	12919	12646	22896	86597	62849	65428	1.24258	0.00855677	0.0365128	4.43396	2.14859	up
HJN041	C21H24O11	Epicatechin glucoside	Flavonoids	Flavanols	15298	16928	12417	53191	51814	73940	1.2641	0.0216471	0.0636138	4.00836	2.00301	up
Zmdn002400	C21H24O11	Epicatechin-3'-O-β-D-glucopyranoside	Flavonoids	Flavanols	1379.2	2099.4	1489	9338.4	4406.1	17275	1.15779	0.14599	0.235626	6.24436	2.64255	up
mws0091	C21H20O12	Quercetin-3-O-glucoside (Isoquercitrin)*	Flavonoids	Flavonols	3349.3	9416.9	8790	16646	70265	16976	1.00721	0.262621	0.366024	4.81936	2.26884	up
pme1598	C22H24O11	Hesperetin-5-O-glucoside	Flavonoids	Flavanones	9970	21918	9424.2	27386	84885	31516	1.03789	0.202147	0.298431	3.4805	1.79929	up
Lmjp002906	C22H22O12	Rhamnetin-3-O-Glucoside	Flavonoids	Flavonols	63073	90574	74905	18617	31694	54842	1.02863	0.0398816	0.0913464	0.460083	-1.12003	down
Hmcp002207	C22H22O12	Isorhamnetin-7-O-glucoside (Brassicin)*	Flavonoids	Flavonols	136010	97093	147330	521570	311020	254210	1.1615	0.0967527	0.171241	2.85674	1.51437	up
Lmjp003044	C22H22O12	Isorhamnetin-3-O-Glucoside*	Flavonoids	Flavonols	68483	142400	117440	471850	456350	305790	1.20849	0.0179702	0.0577084	3.75846	1.91014	up
pmb0736	C23H24O12	Tricin-7-O-Glucoside	Flavonoids	Flavones	10948	4769.1	5863.8	17267	17117	23656	1.14603	0.0138442	0.04957	2.68942	1.42729	up
Lmhp206353	C23H24O12	Tricin-4'-O-glucoside	Flavonoids	Flavones	12136	4138.1	3874.3	17003	21001	27144	1.10615	0.0202984	0.0626104	3.23341	1.69306	up
pmb3041	C23H22O14	Tricin-7-O-saccharic acid	Flavonoids	Flavones	42507	59142	55344	160110	190350	170130	1.27224	0.00100019	0.0114865	3.31601	1.72945	up
pmb2979	C25H26O14	Hesperetin-7-O-(6''-malonyl)glucoside	Flavonoids	Flavanones	18696	2856.7	15873	44004	66683	44211	1.04428	0.0167864	0.0562253	4.13881	2.04922	up
pmb3114	C30H26O11	Epicatechin-epiafzelechin	Flavonoids	Flavanols	2459	382.91	2443.5	28612	35765	22403	1.19692	0.0171333	0.056777	16.4188	4.03728	up
Lmnp202580	C26H28O14	Apigenin-8-C-(2''-xylosyl)glucoside*	Flavonoids	Flavonoid carbonoside	5204.8	4746.5	5957	30509	30633	30057	1.29001	1.07646e-05	0.00167658	5.73279	2.51924	up
Lmnp102580	C26H28O14	Apigenin-6-C-(2''-xylosyl)glucoside*	Flavonoids	Flavonoid carbonoside	3712.1	6704.2	5291	36352	40494	36115	1.27434	0.000160182	0.00568274	7.19162	2.84632	up
Smhp004476	C26H28O14	Isovitexin-2''xyloside	Flavonoids	Flavonoid carbonoside	11113	5160.1	6692	30408	35988	48125	1.23169	0.019342	0.0610923	4.98674	2.3181	up
pmp000237	C26H26O15	Apigenin-6-C-(2''-glucuronyl)xyloside	Flavonoids	Flavonoid carbonoside	758.74	747.75	710.86	3035.9	4811.7	3376.8	1.27576	0.0312304	0.0778261	5.06208	2.33973	up
Lmpp003930	C30H26O12	Apigenin-7-O-(6''-p-Coumaryl)glucoside	Flavonoids	Flavones	3025.2	3761.6	2250	9377	13647	12368	1.24904	0.0127753	0.0473751	3.91643	1.96954	up
MWSmce498	C27H30O14	Rhoifolin	Flavonoids	Flavones	4516.3	1527.8	608.05	6763.3	9125	7842	1.03967	0.0219495	0.0638997	3.56731	1.83484	up
pme0368	C27H30O14	Apigenin-7-O-rutinoside (Isorhoifolin)	Flavonoids	Flavones	4500	4125.5	3769.2	9783.9	14274	8999.6	1.23729	0.0503655	0.108757	2.66707	1.41525	up
pme2493	C27H30O14	Kaempferol-3,7-O-dirhamnoside (Kaempferitrin)	Flavonoids	Flavonols	5283.2	1520.1	8267.8	38055	28558	28121	1.15496	0.00439871	0.0238295	6.28581	2.6521	up
mws0046	C27H32O14	Naringenin-7-O-Neohesperidoside(Naringin)	Flavonoids	Flavanones	964.48	1440.3	1488.3	19712	6454.6	17542	1.22637	0.0835918	0.15317	11.2273	3.48893	up
Lmlp002990	C27H30O15	Isosaponarin(Isovitexin-4'-O-glucoside)	Flavonoids	Flavonoid carbonoside	11562	7100.3	10081	64131	33513	56665	1.23805	0.0427958	0.0958694	5.36852	2.42452	up
MWSslk146	C27H30O15	4'-O-Glucosylvitexin	Flavonoids	Flavonoid carbonoside	42220	46303	23362	189810	185600	213140	1.25199	0.00017331	0.00568274	5.26031	2.39515	up
pmn001583	C27H30O16	Quercetin-3-O-robinobioside	Flavonoids	Flavonols	3315.7	5528.1	6717.3	10498	27610	25459	1.13613	0.0923019	0.163829	4.08499	2.03033	up
pmb0711	C27H30O16	Quercetin-7-O-rutinoside	Flavonoids	Flavonols	22969	24449	19309	43611	59945	62481	1.24087	0.0244842	0.0690209	2.4883	1.31516	up
Lmjp002461	C27H30O16	Quercetin-3-O-neohesperidoside	Flavonoids	Flavonols	24218	20558	15940	49287	37355	58811	1.19253	0.0320748	0.0791186	2.39563	1.2604	up
mws0059	C27H30O16	Quercetin-3-O-rutinoside (Rutin)	Flavonoids	Flavonols	4716.4	3867.9	6674	15009	31791	7188.4	1.00524	0.215993	0.313313	3.5383	1.82306	up
Lmsp004166	C27H30O16	Quercetin-3-O-glucoside-7-O-rhamnoside	Flavonoids	Flavonols	19548	24417	21196	71475	50545	43087	1.2176	0.055684	0.116024	2.53383	1.34132	up
MWSHY0135	C28H32O16	Isorhamnetin-3-O-rutinoside (Narcissin)*	Flavonoids	Flavonols	40376	64166	64894	32011	30760	19209	1.0958	0.0491263	0.107388	0.483841	-1.0474	down
Lmmp002463	C28H32O16	Sexangularetin-3-O-glucoside-7-O-rhamnoside	Flavonoids	Flavonols	59202	59608	53158	20865	24165	29991	1.25075	0.000882097	0.011294	0.43625	-1.19677	down
HJAP026	C28H32O16	Chrysoeriol-6-C-glucoside-4'-O-glucoside	Flavonoids	Flavonoid carbonoside	40113	32351	25996	10744	16151	11453	1.2079	0.0256765	0.0705838	0.389478	-1.36039	down
pmb2947	C45H38O18	Catechin-catechin-catechin	Flavonoids	Flavanols	1015.8	1510.5	4589.8	65374	59270	50278	1.24975	0.00403091	0.0228296	24.5812	4.61948	up
