# Supplementary material for: Dynamics of flavonoid metabolites in coconut water based on metabolomics perspective
Source: Front Plant Sci. 2024 Oct 7;15:1468858. doi: 10.3389/fpls.2024.1468858 (PMC11491327; doi:10.3389/fpls.2024.1468858)
Supplement: Supplementary file 9 [file Table9.xlsx]

## Sheet: Sheet1
Table S9-Statistical table on the number of differential metabolites
6 comparison groups	Number of differential metabolites	Up-regulation quantity	Down-regulation quantity
CK2 vs W5-2	74	12	62
CK4 vs W5-4	74	12	62
CK6 vs W5-6	60	3	57
CK8 vs W5-8	92	1	91
CK10 vs W5-10	40	19	21
CK12 vs W5-12	54	48	6
